# Supplementary material for: Efficiently Computing Excitations of Complex Systems: Linear-Scaling Time-Dependent Embedded Mean-Field Theory in Implicit Solvent
Source: J Chem Theory Comput. 2022 Feb 8;18(3):1542–54. doi: 10.1021/acs.jctc.1c01133 (PMC9082505; doi:10.1021/acs.jctc.1c01133)
Supplement: Supplementary file 1 — ct1c01133_si_001.cif [file ct1c01133_si_001.cif]

# written by c2x
data_c2x

_cell_length_a      39.6882908
_cell_length_b      39.6882908
_cell_length_c      39.6882908
_cell_angle_alpha   90.0000000
_cell_angle_beta    90.0000000
_cell_angle_gamma   90.0000000


loop_
_atom_site_type_symbol
_atom_site_fract_x
_atom_site_fract_y
_atom_site_fract_z
_atom_site_U_iso_or_equiv
_atom_site_occupancy
O 0.5196490090 0.5000000000 0.4691723590 0.01 1.00
H 0.5049393560 0.5000000000 0.4500248470 0.01 1.00
H 0.5049393560 0.5000000000 0.4885775280 0.01 1.00
N 0.4716081400 0.5000000000 0.5461126330 0.01 1.00
N 0.4988641400 0.5000000000 0.5461126330 0.01 1.00
