# Supplementary material for: Efficiently Computing Excitations of Complex Systems: Linear-Scaling Time-Dependent Embedded Mean-Field Theory in Implicit Solvent
Source: J Chem Theory Comput. 2022 Feb 8;18(3):1542–54. doi: 10.1021/acs.jctc.1c01133 (PMC9082505; doi:10.1021/acs.jctc.1c01133)
Supplement: Supplementary file 2 — ct1c01133_si_002.cif [file ct1c01133_si_002.cif]

# written by c2x
data_c2x

_cell_length_a      37.0424047
_cell_length_b      37.0424047
_cell_length_c      37.0424047
_cell_angle_alpha   90.0000000
_cell_angle_beta    90.0000000
_cell_angle_gamma   90.0000000


loop_
_atom_site_type_symbol
_atom_site_fract_x
_atom_site_fract_y
_atom_site_fract_z
_atom_site_U_iso_or_equiv
_atom_site_occupancy
O 0.4754067980 0.4768535080 0.5472659360 0.01 1.00
O 0.4653102620 0.4867880680 0.6093839330 0.01 1.00
O 0.3652357650 0.5252844890 0.4322086110 0.01 1.00
O 0.5863337220 0.4015344240 0.4394435620 0.01 1.00
C 0.4896877290 0.4973165420 0.5159234780 0.01 1.00
C 0.5063983070 0.5277681290 0.5352526770 0.01 1.00
C 0.4568334900 0.5063602310 0.4913840350 0.01 1.00
C 0.5191674560 0.4728850830 0.4982950330 0.01 1.00
C 0.4982454880 0.5280110940 0.5698616610 0.01 1.00
C 0.4757307510 0.4948598980 0.5793642840 0.01 1.00
C 0.5263214190 0.5562220050 0.5195139580 0.01 1.00
C 0.4460890470 0.5414281490 0.4859038290 0.01 1.00
C 0.5321795700 0.4392209620 0.5148166390 0.01 1.00
C 0.4355605730 0.4782303080 0.4772650810 0.01 1.00
C 0.5315586600 0.4798500730 0.4632541120 0.01 1.00
C 0.5133093050 0.5534144120 0.5942931200 0.01 1.00
C 0.5434099430 0.5791416830 0.5423796440 0.01 1.00
C 0.5376597760 0.5786557540 0.5795262610 0.01 1.00
C 0.4128028710 0.5487440890 0.4683563720 0.01 1.00
C 0.5533445030 0.4152214400 0.4935167260 0.01 1.00
C 0.4078085950 0.4851683030 0.4515918020 0.01 1.00
C 0.5553692100 0.4580102390 0.4449507640 0.01 1.00
C 0.3960383010 0.5204521890 0.4496480840 0.01 1.00
C 0.5665185940 0.4255339450 0.4596096400 0.01 1.00
H 0.5297769190 0.5576527980 0.4904391720 0.01 1.00
H 0.4592901340 0.5628090500 0.5009946420 0.01 1.00
H 0.5249716150 0.4317430460 0.5422446640 0.01 1.00
H 0.4439563560 0.4507212950 0.4829072630 0.01 1.00
H 0.5227039440 0.5036336270 0.4485952360 0.01 1.00
H 0.5115275630 0.5469623470 0.6228279850 0.01 1.00
H 0.5610653840 0.5999286710 0.5316352010 0.01 1.00
H 0.5507528790 0.5979309600 0.5973166820 0.01 1.00
H 0.3979280270 0.5739854310 0.4693282310 0.01 1.00
H 0.5631710790 0.3897641290 0.5042071760 0.01 1.00
H 0.3970641520 0.4621136440 0.4370409110 0.01 1.00
H 0.5631170870 0.4689706500 0.4188725440 0.01 1.00
H 0.3534384750 0.5019598690 0.4297249710 0.01 1.00
H 0.5840660510 0.4034781420 0.4133383460 0.01 1.00
