# Supplementary material for: Efficiently Computing Excitations of Complex Systems: Linear-Scaling Time-Dependent Embedded Mean-Field Theory in Implicit Solvent
Source: J Chem Theory Comput. 2022 Feb 8;18(3):1542–54. doi: 10.1021/acs.jctc.1c01133 (PMC9082505; doi:10.1021/acs.jctc.1c01133)
Supplement: Supplementary file 3 — ct1c01133_si_003.cif [file ct1c01133_si_003.cif]

# written by c2x
data_c2x

_cell_length_a      37.0424047
_cell_length_b      37.0424047
_cell_length_c      37.0424047
_cell_angle_alpha   90.0000000
_cell_angle_beta    90.0000000
_cell_angle_gamma   90.0000000


loop_
_atom_site_type_symbol
_atom_site_fract_x
_atom_site_fract_y
_atom_site_fract_z
_atom_site_U_iso_or_equiv
_atom_site_occupancy
O 0.4754067980 0.4768535080 0.5472659360 0.01 1.00
O 0.4653102620 0.4867880680 0.6093839330 0.01 1.00
O 0.3652357650 0.5252844890 0.4322086110 0.01 1.00
O 0.5863337220 0.4015344240 0.4394435620 0.01 1.00
C 0.4896877290 0.4973165420 0.5159234780 0.01 1.00
C 0.5063983070 0.5277681290 0.5352526770 0.01 1.00
C 0.4568334900 0.5063602310 0.4913840350 0.01 1.00
C 0.5191674560 0.4728850830 0.4982950330 0.01 1.00
C 0.4982454880 0.5280110940 0.5698616610 0.01 1.00
C 0.4757307510 0.4948598980 0.5793642840 0.01 1.00
C 0.5263214190 0.5562220050 0.5195139580 0.01 1.00
C 0.4460890470 0.5414281490 0.4859038290 0.01 1.00
C 0.5321795700 0.4392209620 0.5148166390 0.01 1.00
C 0.4355605730 0.4782303080 0.4772650810 0.01 1.00
C 0.5315586600 0.4798500730 0.4632541120 0.01 1.00
C 0.5133093050 0.5534144120 0.5942931200 0.01 1.00
C 0.5434099430 0.5791416830 0.5423796440 0.01 1.00
C 0.5376597760 0.5786557540 0.5795262610 0.01 1.00
C 0.4128028710 0.5487440890 0.4683563720 0.01 1.00
C 0.5533445030 0.4152214400 0.4935167260 0.01 1.00
C 0.4078085950 0.4851683030 0.4515918020 0.01 1.00
C 0.5553692100 0.4580102390 0.4449507640 0.01 1.00
C 0.3960383010 0.5204521890 0.4496480840 0.01 1.00
C 0.5665185940 0.4255339450 0.4596096400 0.01 1.00
H 0.5297769190 0.5576527980 0.4904391720 0.01 1.00
H 0.4592901340 0.5628090500 0.5009946420 0.01 1.00
H 0.5249716150 0.4317430460 0.5422446640 0.01 1.00
H 0.4439563560 0.4507212950 0.4829072630 0.01 1.00
H 0.5227039440 0.5036336270 0.4485952360 0.01 1.00
H 0.5115275630 0.5469623470 0.6228279850 0.01 1.00
H 0.5610653840 0.5999286710 0.5316352010 0.01 1.00
H 0.5507528790 0.5979309600 0.5973166820 0.01 1.00
H 0.3979280270 0.5739854310 0.4693282310 0.01 1.00
H 0.5631710790 0.3897641290 0.5042071760 0.01 1.00
H 0.3970641520 0.4621136440 0.4370409110 0.01 1.00
H 0.5631170870 0.4689706500 0.4188725440 0.01 1.00
H 0.3534384750 0.5019598690 0.4297249710 0.01 1.00
H 0.5840660510 0.4034781420 0.4133383460 0.01 1.00
O 0.3317066250 0.4857352210 0.2425610960 0.01 1.00
H 0.3555441700 0.4767995160 0.2382417220 0.01 1.00
H 0.3349731510 0.5109225700 0.2473664000 0.01 1.00
O 0.4498954960 0.2791341630 0.4372568790 0.01 1.00
H 0.4498415030 0.2533528990 0.4390656170 0.01 1.00
H 0.4254640360 0.2859911690 0.4421161750 0.01 1.00
O 0.7060883660 0.4237252080 0.6058474460 0.01 1.00
H 0.7049545300 0.4148704910 0.5815779630 0.01 1.00
H 0.6924013500 0.4066636800 0.6195884540 0.01 1.00
O 0.7063043350 0.5638079060 0.2980920480 0.01 1.00
H 0.6847344610 0.5545212520 0.2873206090 0.01 1.00
H 0.7148890910 0.5445326990 0.3130208850 0.01 1.00
O 0.5398734550 0.5803835030 0.3786753690 0.01 1.00
H 0.5605254620 0.5766580430 0.3937661820 0.01 1.00
H 0.5200853230 0.5709078770 0.3923623860 0.01 1.00
O 0.2997432570 0.6603999070 0.6105177690 0.01 1.00
H 0.2985554290 0.6484136440 0.6334104510 0.01 1.00
H 0.2750418370 0.6634234690 0.6035527780 0.01 1.00
O 0.5128773680 0.7547512330 0.3946570530 0.01 1.00
H 0.4933052040 0.7716237870 0.3940901350 0.01 1.00
H 0.5279141890 0.7629580430 0.4139862520 0.01 1.00
O 0.6592771500 0.2898246140 0.5653533150 0.01 1.00
H 0.6436194200 0.2918493200 0.5448902800 0.01 1.00
H 0.6433224630 0.2860721570 0.5853304190 0.01 1.00
O 0.5364449520 0.5935036020 0.7495206240 0.01 1.00
H 0.5312347070 0.6187179480 0.7475229130 0.01 1.00
H 0.5426270560 0.5901020950 0.7743840200 0.01 1.00
O 0.7536284760 0.3828801270 0.4786688780 0.01 1.00
H 0.7738755420 0.3950283670 0.4682213920 0.01 1.00
H 0.7342992780 0.3869835320 0.4619852960 0.01 1.00
O 0.4358305340 0.6252779970 0.5538259850 0.01 1.00
H 0.4514612690 0.6442832420 0.5459971200 0.01 1.00
H 0.4137207380 0.6294083980 0.5411108280 0.01 1.00
O 0.1776939450 0.4820637530 0.4299949320 0.01 1.00
H 0.1668145220 0.4845743890 0.4066703120 0.01 1.00
H 0.1627651090 0.4962097030 0.4456526630 0.01 1.00
O 0.2037721660 0.3600954290 0.4955954240 0.01 1.00
H 0.2095223320 0.3847968490 0.4906011480 0.01 1.00
H 0.2120329690 0.3562889810 0.5197839190 0.01 1.00
O 0.7717428510 0.3714607820 0.3193919610 0.01 1.00
H 0.7878595150 0.3514296850 0.3219565900 0.01 1.00
H 0.7692862070 0.3745653320 0.2938536630 0.01 1.00
O 0.4378552410 0.2832105720 0.5257770500 0.01 1.00
H 0.4463320120 0.2596969800 0.5192979890 0.01 1.00
H 0.4134777740 0.2794041240 0.5334709350 0.01 1.00
O 0.3536544440 0.6613177740 0.2861057850 0.01 1.00
H 0.3633730350 0.6725751420 0.3072437220 0.01 1.00
H 0.3477962930 0.6373182520 0.2936646900 0.01 1.00
O 0.4304313170 0.3608783160 0.3320531260 0.01 1.00
H 0.4325910040 0.3866055870 0.3314052200 0.01 1.00
H 0.4072956700 0.3560460160 0.3215786440 0.01 1.00
O 0.3229868880 0.5470163390 0.7066778330 0.01 1.00
H 0.3002291870 0.5347601150 0.7058949460 0.01 1.00
H 0.3392925250 0.5297388430 0.7168013660 0.01 1.00
O 0.7060073780 0.4525570290 0.3844255360 0.01 1.00
H 0.7233118700 0.4487775770 0.3656092630 0.01 1.00
H 0.7188575150 0.4659470880 0.4024049300 0.01 1.00
O 0.6486676880 0.3972960380 0.2991718920 0.01 1.00
H 0.6302023640 0.4136556670 0.3068657770 0.01 1.00
H 0.6359255350 0.3758611440 0.2924498660 0.01 1.00
O 0.5383076820 0.3357179620 0.6602985540 0.01 1.00
H 0.5501589650 0.3464354090 0.6399974970 0.01 1.00
H 0.5141191880 0.3315605650 0.6521997280 0.01 1.00
O 0.6954789040 0.3130952410 0.6549263330 0.01 1.00
H 0.6846804690 0.3326404080 0.6419412150 0.01 1.00
H 0.6794702240 0.3088568550 0.6747684570 0.01 1.00
O 0.4898227090 0.3372837350 0.3122919900 0.01 1.00
H 0.5060743540 0.3485681000 0.3288945840 0.01 1.00
H 0.4665520820 0.3464624050 0.3187710510 0.01 1.00
O 0.7053324760 0.4002926040 0.5327150450 0.01 1.00
H 0.6858682970 0.3961352060 0.5162204350 0.01 1.00
H 0.7266323890 0.3953253230 0.5190010320 0.01 1.00
O 0.4564015530 0.7020008780 0.3803221310 0.01 1.00
H 0.4388810920 0.7034316700 0.3992733840 0.01 1.00
H 0.4699535890 0.7239217010 0.3823738330 0.01 1.00
O 0.2627046250 0.4819557680 0.5205128130 0.01 1.00
H 0.2505023930 0.4638683900 0.5066638200 0.01 1.00
H 0.2771475320 0.4685927050 0.5372773840 0.01 1.00
O 0.4675509370 0.4081214690 0.4327485330 0.01 1.00
H 0.4767835990 0.4260468710 0.4489191890 0.01 1.00
H 0.4744619350 0.3856337280 0.4434119870 0.01 1.00
O 0.2641624140 0.6084864300 0.3502754850 0.01 1.00
H 0.2551727160 0.5985248740 0.3282196820 0.01 1.00
H 0.2889718180 0.6012784750 0.3509773840 0.01 1.00
O 0.3265503720 0.5798975740 0.5296914830 0.01 1.00
H 0.3410472710 0.5694230920 0.5483457790 0.01 1.00
H 0.3083280130 0.5622151360 0.5249401720 0.01 1.00
O 0.5134982780 0.2685247000 0.2955544160 0.01 1.00
H 0.5376057840 0.2685516970 0.2862947580 0.01 1.00
H 0.5082340410 0.2934420890 0.3000087700 0.01 1.00
O 0.3630220860 0.5466383940 0.3649343610 0.01 1.00
H 0.3583247670 0.5424000080 0.3899867300 0.01 1.00
H 0.3839170580 0.5618371910 0.3647723840 0.01 1.00
O 0.3397244630 0.5973100500 0.3175022350 0.01 1.00
H 0.3369978580 0.5781698240 0.3003327240 0.01 1.00
H 0.3485521830 0.5856747360 0.3388021480 0.01 1.00
O 0.5438958720 0.2495734470 0.4738095820 0.01 1.00
H 0.5504829180 0.2300282800 0.4582328390 0.01 1.00
H 0.5621182310 0.2496544350 0.4921399250 0.01 1.00
O 0.7208552260 0.3355289900 0.5662171890 0.01 1.00
H 0.7006081600 0.3196282940 0.5684578650 0.01 1.00
H 0.7104077400 0.3586376410 0.5611689210 0.01 1.00
O 0.4148815700 0.5980389450 0.3706845280 0.01 1.00
H 0.4290815120 0.6111860390 0.3535420120 0.01 1.00
H 0.4082405330 0.6156403940 0.3884209570 0.01 1.00
O 0.4864481980 0.4074195710 0.5954539520 0.01 1.00
H 0.4636635000 0.4175431040 0.6022569660 0.01 1.00
H 0.4808060160 0.3911139340 0.5762327380 0.01 1.00
O 0.2253420400 0.6006575650 0.5030733410 0.01 1.00
H 0.2055809040 0.6154514210 0.4954874400 0.01 1.00
H 0.2144896130 0.5823542180 0.5177052200 0.01 1.00
O 0.6218875690 0.3760231210 0.5632206240 0.01 1.00
H 0.6230753970 0.3697330330 0.5381682540 0.01 1.00
H 0.6006146520 0.3641448420 0.5718323760 0.01 1.00
O 0.5279141890 0.4401928210 0.2778449830 0.01 1.00
H 0.5193834250 0.4260738670 0.2579488660 0.01 1.00
H 0.5341232890 0.4630045150 0.2673974970 0.01 1.00
O 0.4409057990 0.6236852280 0.7237393600 0.01 1.00
H 0.4266248680 0.6021693460 0.7236313760 0.01 1.00
H 0.4598570520 0.6189609120 0.7068398090 0.01 1.00
O 0.5052644710 0.4090393360 0.3636925410 0.01 1.00
H 0.5254035520 0.3933006170 0.3673370130 0.01 1.00
H 0.4893367800 0.4038560870 0.3833726890 0.01 1.00
O 0.6516642540 0.7282140790 0.5860323180 0.01 1.00
H 0.6395430100 0.7054023850 0.5870581690 0.01 1.00
H 0.6502604570 0.7351520730 0.5611689210 0.01 1.00
O 0.7472574000 0.3170096740 0.3960878460 0.01 1.00
H 0.7713109140 0.3221929220 0.4039437070 0.01 1.00
H 0.7410752960 0.3368248020 0.3807000760 0.01 1.00
O 0.5315046680 0.4545007470 0.8081561260 0.01 1.00
H 0.5205442570 0.4760436250 0.8173347950 0.01 1.00
H 0.5323955390 0.4580912270 0.7825908310 0.01 1.00
O 0.2629205940 0.3412791560 0.5496415920 0.01 1.00
H 0.2835186080 0.3428719250 0.5341458370 0.01 1.00
H 0.2668350260 0.3595285110 0.5675130020 0.01 1.00
O 0.2072546610 0.5279301050 0.5208097700 0.01 1.00
H 0.2262059150 0.5127583040 0.5119820500 0.01 1.00
H 0.2081995240 0.5251495080 0.5464830490 0.01 1.00
O 0.6331449380 0.4504513340 0.5295565030 0.01 1.00
H 0.6483707310 0.4391129770 0.5470769630 0.01 1.00
H 0.6137347510 0.4337677520 0.5261010030 0.01 1.00
O 0.3650737890 0.6818078040 0.3525971490 0.01 1.00
H 0.3783018720 0.6713063260 0.3721423160 0.01 1.00
H 0.3766281140 0.7045385100 0.3484397510 0.01 1.00
O 0.6948579940 0.6506003270 0.6082500980 0.01 1.00
H 0.6894317800 0.6281395820 0.6198044230 0.01 1.00
H 0.6973416340 0.6674458860 0.6276872810 0.01 1.00
O 0.6436734120 0.3710828370 0.4931117840 0.01 1.00
H 0.6285286070 0.3740794030 0.4723787890 0.01 1.00
H 0.6596011030 0.3517806340 0.4867407080 0.01 1.00
O 0.3264693840 0.4648942410 0.7693087560 0.01 1.00
H 0.3329214480 0.4743428720 0.7924713990 0.01 1.00
H 0.3083820050 0.4811188900 0.7605080310 0.01 1.00
O 0.4025173620 0.3588266130 0.4763472140 0.01 1.00
H 0.3815144060 0.3468403500 0.4854178990 0.01 1.00
H 0.3965512270 0.3647117600 0.4518887590 0.01 1.00
O 0.3570289550 0.4037750990 0.7211207400 0.01 1.00
H 0.3376457640 0.4062047470 0.7380472860 0.01 1.00
H 0.3509278390 0.4198917630 0.7018995250 0.01 1.00
O 0.4098602980 0.7348281200 0.4374728480 0.01 1.00
H 0.4229264040 0.7365558700 0.4597176240 0.01 1.00
H 0.3855638190 0.7296718670 0.4446268110 0.01 1.00
O 0.3250925830 0.6119419300 0.4575039450 0.01 1.00
H 0.3056014080 0.5993617530 0.4461655880 0.01 1.00
H 0.3314906560 0.5971480740 0.4776970180 0.01 1.00
O 0.7005541680 0.3231647820 0.4831772240 0.01 1.00
H 0.7229069290 0.3350700560 0.4882794850 0.01 1.00
H 0.7071412140 0.3031336850 0.4682483880 0.01 1.00
O 0.3817573710 0.3239206720 0.3847224930 0.01 1.00
H 0.3984679490 0.3104226280 0.3703605750 0.01 1.00
H 0.3917999150 0.3477042250 0.3856943520 0.01 1.00
O 0.3771950320 0.4408677230 0.3488716890 0.01 1.00
H 0.3528715570 0.4493984870 0.3468739780 0.01 1.00
H 0.3909360410 0.4570113830 0.3341048290 0.01 1.00
O 0.6194579210 0.3110975300 0.4398755000 0.01 1.00
H 0.6341437930 0.3196822860 0.4204113210 0.01 1.00
H 0.5955933800 0.3190613760 0.4339633570 0.01 1.00
O 0.3158059290 0.3002720990 0.3386941640 0.01 1.00
H 0.3274682390 0.3100176870 0.3596161320 0.01 1.00
H 0.3137272300 0.2750037610 0.3436344480 0.01 1.00
O 0.5458935830 0.6656371480 0.7410168560 0.01 1.00
H 0.5445977710 0.6672299170 0.7152625890 0.01 1.00
H 0.5217050880 0.6699565220 0.7489807020 0.01 1.00
O 0.3174526900 0.4703204550 0.4072642260 0.01 1.00
H 0.3193424160 0.4756116880 0.3820228840 0.01 1.00
H 0.2949379530 0.4807949370 0.4143911930 0.01 1.00
O 0.6084165210 0.5168347130 0.5375743410 0.01 1.00
H 0.5863337220 0.5154039210 0.5509104080 0.01 1.00
H 0.6190529800 0.4934291050 0.5401119730 0.01 1.00
O 0.4038401700 0.6653401910 0.6698281730 0.01 1.00
H 0.4181750930 0.6568904150 0.6895893090 0.01 1.00
H 0.3865086820 0.6465509140 0.6659137410 0.01 1.00
O 0.7134582980 0.5107875900 0.3423656320 0.01 1.00
H 0.6891348230 0.5056583330 0.3494656030 0.01 1.00
H 0.7214761360 0.4892177160 0.3306223340 0.01 1.00
O 0.5420871340 0.3771029640 0.7248192030 0.01 1.00
H 0.5245666740 0.3944884450 0.7324860920 0.01 1.00
H 0.5302628480 0.3637938930 0.7061109150 0.01 1.00
O 0.3942295630 0.6642603470 0.5000227830 0.01 1.00
H 0.3747383880 0.6555406110 0.5145736740 0.01 1.00
H 0.3910710210 0.6899066300 0.4996448380 0.01 1.00
O 0.3437738760 0.3260803590 0.6342203340 0.01 1.00
H 0.3310317220 0.3037545950 0.6367039740 0.01 1.00
H 0.3592156380 0.3270522180 0.6549263330 0.01 1.00
O 0.6189180000 0.7809914300 0.6285511550 0.01 1.00
H 0.6077686150 0.7667914880 0.6470704710 0.01 1.00
H 0.6310662390 0.7637409300 0.6136223190 0.01 1.00
O 0.4926303020 0.5228818370 0.7430415630 0.01 1.00
H 0.5010800780 0.5472863000 0.7438784410 0.01 1.00
H 0.4696026400 0.5236107310 0.7547578650 0.01 1.00
O 0.6580353300 0.2355624780 0.3034102780 0.01 1.00
H 0.6756907720 0.2297043270 0.3213356800 0.01 1.00
H 0.6409468070 0.2504913140 0.3158014820 0.01 1.00
O 0.3684752960 0.5417521020 0.5795802530 0.01 1.00
H 0.3853748470 0.5580577390 0.5903786880 0.01 1.00
H 0.3798676450 0.5186164550 0.5812270140 0.01 1.00
O 0.2491525890 0.5768470160 0.2798156970 0.01 1.00
H 0.2507183620 0.6020073690 0.2740655300 0.01 1.00
H 0.2361134790 0.5664805180 0.2600545610 0.01 1.00
O 0.5759402280 0.7389045290 0.5101733120 0.01 1.00
H 0.5592026540 0.7200342640 0.5045851220 0.01 1.00
H 0.5762911770 0.7397954000 0.5359815710 0.01 1.00
O 0.5454616450 0.1940424950 0.4206542860 0.01 1.00
H 0.5655737310 0.1793836200 0.4275652840 0.01 1.00
H 0.5282651380 0.1773319170 0.4110166820 0.01 1.00
O 0.3988188980 0.3693550870 0.5501545170 0.01 1.00
H 0.3989268820 0.3708668680 0.5243732540 0.01 1.00
H 0.4232503570 0.3637129050 0.5564176100 0.01 1.00
O 0.3814064220 0.6403148180 0.4258375340 0.01 1.00
H 0.3937706300 0.6415296420 0.4484872520 0.01 1.00
H 0.3585137390 0.6297323510 0.4315607050 0.01 1.00
O 0.6364114640 0.5090058480 0.6886444460 0.01 1.00
H 0.6106302010 0.5095997620 0.6870786730 0.01 1.00
H 0.6420266500 0.5242856340 0.7087025390 0.01 1.00
O 0.5634680360 0.5005290770 0.6602985540 0.01 1.00
H 0.5673284760 0.4935100940 0.6357321150 0.01 1.00
H 0.5454346490 0.4841694470 0.6689373020 0.01 1.00
O 0.5724037410 0.5037146150 0.7524631970 0.01 1.00
H 0.5475133480 0.5106526090 0.7531380990 0.01 1.00
H 0.5852808750 0.5250955160 0.7591042350 0.01 1.00
O 0.5140382000 0.2503833300 0.6271203630 0.01 1.00
H 0.5032667610 0.2313240920 0.6134063500 0.01 1.00
H 0.5383886710 0.2426354530 0.6309538070 0.01 1.00
O 0.3727676740 0.7388235410 0.5218356220 0.01 1.00
H 0.3814334180 0.7398763880 0.5461590960 0.01 1.00
H 0.3533574870 0.7558850680 0.5211337230 0.01 1.00
O 0.5297769190 0.3258373940 0.5193519810 0.01 1.00
H 0.5074781500 0.3308046740 0.5313922370 0.01 1.00
H 0.5252415760 0.3317495370 0.4946235650 0.01 1.00
O 0.7193434450 0.5614592460 0.7192850060 0.01 1.00
H 0.7178316640 0.5358669550 0.7224165520 0.01 1.00
H 0.7137822510 0.5652656940 0.6943406210 0.01 1.00
O 0.4571304470 0.5092488130 0.3598051040 0.01 1.00
H 0.4596410830 0.4882998490 0.3747609370 0.01 1.00
H 0.4428495170 0.5012579710 0.3398280000 0.01 1.00
O 0.2719642830 0.4741808950 0.2811924970 0.01 1.00
H 0.2519601820 0.4712383220 0.2651028290 0.01 1.00
H 0.2925622980 0.4758546530 0.2656967430 0.01 1.00
O 0.4570764550 0.4350365680 0.3120220290 0.01 1.00
H 0.4743269550 0.4251829960 0.3285436350 0.01 1.00
H 0.4713573850 0.4445661870 0.2926928310 0.01 1.00
O 0.1965912070 0.4349285840 0.4915730070 0.01 1.00
H 0.1885463730 0.4509912560 0.4729996990 0.01 1.00
H 0.1837950610 0.4425684770 0.5126839480 0.01 1.00
O 0.3600795130 0.6044640130 0.6800326940 0.01 1.00
H 0.3736855410 0.5895351770 0.6639160300 0.01 1.00
H 0.3463655000 0.5877804310 0.6942326360 0.01 1.00
O 0.5890873230 0.6004146000 0.4411443160 0.01 1.00
H 0.5875485460 0.5768470160 0.4516187980 0.01 1.00
H 0.6061758460 0.6129407850 0.4559381720 0.01 1.00
O 0.7130533570 0.7195753310 0.5270728630 0.01 1.00
H 0.7062503430 0.6946849380 0.5257230580 0.01 1.00
H 0.6906196080 0.7323984720 0.5275857880 0.01 1.00
O 0.2619757310 0.5731755480 0.4460036120 0.01 1.00
H 0.2466689490 0.5787097460 0.4660887010 0.01 1.00
H 0.2575213760 0.5921537970 0.4290500690 0.01 1.00
O 0.4787003210 0.6489805620 0.7743840200 0.01 1.00
H 0.4779174340 0.6265738090 0.7872611540 0.01 1.00
H 0.4602619930 0.6467128900 0.7564046260 0.01 1.00
O 0.2023143770 0.3808014280 0.3945760650 0.01 1.00
H 0.2077945830 0.4060157740 0.3932802530 0.01 1.00
H 0.1921908440 0.3751862420 0.3714674140 0.01 1.00
O 0.6181621090 0.4588471170 0.3214706600 0.01 1.00
H 0.6255860330 0.4745858360 0.3405838900 0.01 1.00
H 0.6086594860 0.4746668250 0.3033832810 0.01 1.00
O 0.4608019150 0.6418265990 0.3350766880 0.01 1.00
H 0.4550247520 0.6626135860 0.3493036260 0.01 1.00
H 0.4819398520 0.6486836050 0.3219025970 0.01 1.00
O 0.7027948430 0.3802615070 0.3461450840 0.01 1.00
H 0.7235548350 0.3781018200 0.3309192910 0.01 1.00
H 0.6865971910 0.3954063120 0.3328900050 0.01 1.00
O 0.2206447210 0.5080339890 0.3431215220 0.01 1.00
H 0.2306332730 0.5124613470 0.3196889180 0.01 1.00
H 0.2407568060 0.5100856910 0.3592111900 0.01 1.00
O 0.3317066250 0.4455650420 0.6668586040 0.01 1.00
H 0.3305727890 0.4265328010 0.6494191310 0.01 1.00
H 0.3273602540 0.4670809240 0.6531985830 0.01 1.00
O 0.3936626450 0.3927876910 0.4123664870 0.01 1.00
H 0.3879664710 0.4009675060 0.3885289410 0.01 1.00
H 0.4105352000 0.4102001680 0.4213291880 0.01 1.00
O 0.5549372720 0.3776968780 0.3092684290 0.01 1.00
H 0.5455966260 0.3585836480 0.2945825570 0.01 1.00
H 0.5475133480 0.3993207440 0.2972281730 0.01 1.00
O 0.5797736730 0.3008390170 0.2706910190 0.01 1.00
H 0.5969431840 0.3179815330 0.2617823110 0.01 1.00
H 0.5896542410 0.2778653470 0.2642389550 0.01 1.00
O 0.5350141600 0.3179815330 0.4325055680 0.01 1.00
H 0.5217590810 0.3194933140 0.4103687760 0.01 1.00
H 0.5239997560 0.2984093690 0.4452747170 0.01 1.00
O 0.5225689630 0.7087498990 0.4662506770 0.01 1.00
H 0.5112576030 0.7297258590 0.4562891210 0.01 1.00
H 0.5253495600 0.6927142230 0.4461655880 0.01 1.00
O 0.7681253750 0.5282000660 0.3895817890 0.01 1.00
H 0.7511718320 0.5236647230 0.3706035390 0.01 1.00
H 0.7610524000 0.5121103980 0.4085330420 0.01 1.00
O 0.4053519510 0.4671619120 0.2371888750 0.01 1.00
H 0.4102922350 0.4460779680 0.2513348250 0.01 1.00
H 0.4132348090 0.4868420600 0.2519557350 0.01 1.00
O 0.6473178840 0.5721227010 0.3903106830 0.01 1.00
H 0.6716683550 0.5803295110 0.3932262610 0.01 1.00
H 0.6339278240 0.5851618110 0.4081550970 0.01 1.00
O 0.3058173770 0.6738979500 0.4880365200 0.01 1.00
H 0.3195853810 0.6699025300 0.5095254060 0.01 1.00
H 0.3116485320 0.6538398570 0.4728107270 0.01 1.00
O 0.5983469810 0.4467798660 0.2234748620 0.01 1.00
H 0.6007496330 0.4707523920 0.2141342160 0.01 1.00
H 0.5777489660 0.4371152670 0.2112186390 0.01 1.00
O 0.4501114640 0.7093438130 0.6330325060 0.01 1.00
H 0.4289465320 0.7001381480 0.6446408240 0.01 1.00
H 0.4433084500 0.7329383940 0.6249876720 0.01 1.00
O 0.6574414160 0.5402943130 0.7552167980 0.01 1.00
H 0.6754478070 0.5555201070 0.7446343320 0.01 1.00
H 0.6703995380 0.5257704180 0.7722243330 0.01 1.00
O 0.4954108990 0.6565934580 0.6091139720 0.01 1.00
H 0.4927112900 0.6584291920 0.5834676890 0.01 1.00
H 0.4815349100 0.6763006020 0.6184816150 0.01 1.00
O 0.4168792810 0.5843519280 0.6264454610 0.01 1.00
H 0.4358035380 0.5850808230 0.6440469100 0.01 1.00
H 0.4231423730 0.6028172520 0.6094919180 0.01 1.00
O 0.3436658910 0.3908169770 0.5991524160 0.01 1.00
H 0.3429369970 0.3691121230 0.6131633860 0.01 1.00
H 0.3621582110 0.3865515950 0.5816049590 0.01 1.00
O 0.6801991180 0.5335182950 0.5070417660 0.01 1.00
H 0.6604109860 0.5361909080 0.5234553870 0.01 1.00
H 0.6974766140 0.5193453490 0.5199998880 0.01 1.00
O 0.4312142030 0.4207286420 0.6491491700 0.01 1.00
H 0.4215766000 0.4054758520 0.6676414900 0.01 1.00
H 0.4556186660 0.4127647960 0.6462065970 0.01 1.00
O 0.5478642970 0.2369662740 0.3606689790 0.01 1.00
H 0.5430589940 0.2216324960 0.3809160450 0.01 1.00
H 0.5255655290 0.2494114710 0.3565385780 0.01 1.00
O 0.5976450830 0.4104701290 0.6789798470 0.01 1.00
H 0.6089024510 0.4271267150 0.6952314920 0.01 1.00
H 0.5813664420 0.3969720850 0.6938276950 0.01 1.00
O 0.5771820480 0.6887997910 0.3847494890 0.01 1.00
H 0.5947565010 0.7037286270 0.3964117990 0.01 1.00
H 0.5665995820 0.6750857780 0.4039167110 0.01 1.00
O 0.5323415470 0.6453630860 0.4316956850 0.01 1.00
H 0.5213001470 0.6301372930 0.4139862520 0.01 1.00
H 0.5549102760 0.6339167450 0.4369329260 0.01 1.00
O 0.2556316500 0.7156608980 0.4125554590 0.01 1.00
H 0.2535529510 0.6900416110 0.4151740800 0.01 1.00
H 0.2692646740 0.7188464360 0.3908236090 0.01 1.00
O 0.4190389680 0.5507417990 0.7485757600 0.01 1.00
H 0.4030842800 0.5631330030 0.7646924250 0.01 1.00
H 0.4041641230 0.5330053700 0.7371024230 0.01 1.00
O 0.7638599930 0.5730405680 0.4767521550 0.01 1.00
H 0.7701770780 0.5950153830 0.4647119000 0.01 1.00
H 0.7560311280 0.5805454800 0.5001847590 0.01 1.00
O 0.6459410830 0.7596375240 0.5196759350 0.01 1.00
H 0.6518532260 0.7755382200 0.5001847590 0.01 1.00
H 0.6208617180 0.7543732870 0.5163554160 0.01 1.00
O 0.5714048860 0.7450056450 0.6716099150 0.01 1.00
H 0.5627121450 0.7218969940 0.6639700220 0.01 1.00
H 0.5626851490 0.7474892850 0.6958254060 0.01 1.00
O 0.4050279980 0.3946504210 0.2519017430 0.01 1.00
H 0.3883174200 0.3879823880 0.2704750510 0.01 1.00
H 0.4127218830 0.3721626800 0.2417512140 0.01 1.00
O 0.5029428080 0.7012449870 0.6872676460 0.01 1.00
H 0.4897147250 0.7007860540 0.6650768620 0.01 1.00
H 0.4849094210 0.7041875610 0.7055170010 0.01 1.00
O 0.4701965530 0.3460304680 0.4780209720 0.01 1.00
H 0.4449282160 0.3508627670 0.4756183200 0.01 1.00
H 0.4740569940 0.3247305550 0.4638750220 0.01 1.00
O 0.2542818460 0.3945154410 0.3154235360 0.01 1.00
H 0.2515822370 0.4092553050 0.2943935840 0.01 1.00
H 0.2377872360 0.4046389740 0.3325660520 0.01 1.00
O 0.6327669920 0.5781698240 0.5715624150 0.01 1.00
H 0.6192689490 0.5636459290 0.5550138130 0.01 1.00
H 0.6408118270 0.5615672300 0.5896497930 0.01 1.00
O 0.5236758030 0.1888052540 0.5377633130 0.01 1.00
H 0.5194374170 0.1886702740 0.5632476200 0.01 1.00
H 0.5425730640 0.2061097460 0.5344427940 0.01 1.00
O 0.6299593990 0.6517881550 0.5758547930 0.01 1.00
H 0.6211856710 0.6277346410 0.5793372880 0.01 1.00
H 0.6532570230 0.6518961390 0.5870311730 0.01 1.00
O 0.2698585880 0.5764690710 0.6379997860 0.01 1.00
H 0.2685087840 0.5961762150 0.6213432000 0.01 1.00
H 0.2674019440 0.5875104700 0.6612434170 0.01 1.00
O 0.6003176950 0.3053203680 0.5150326070 0.01 1.00
H 0.5747793960 0.3091538120 0.5160314630 0.01 1.00
H 0.6070127250 0.3125283230 0.4911410700 0.01 1.00
O 0.6903496470 0.2701444660 0.4047265940 0.01 1.00
H 0.7104887280 0.2861801420 0.4068322890 0.01 1.00
H 0.6708314760 0.2852622750 0.3970867010 0.01 1.00
O 0.6419996540 0.7153369450 0.4150660950 0.01 1.00
H 0.6649463290 0.7036206430 0.4132843540 0.01 1.00
H 0.6414327370 0.7249205560 0.4390386210 0.01 1.00
O 0.6070667170 0.2605608550 0.6174827600 0.01 1.00
H 0.6236153190 0.2452540730 0.6300899320 0.01 1.00
H 0.5950534580 0.2738699260 0.6361100600 0.01 1.00
O 0.6200788310 0.5989028190 0.7954409680 0.01 1.00
H 0.6025583710 0.5824082100 0.8048086110 0.01 1.00
H 0.6413787440 0.5845948930 0.7922554300 0.01 1.00
O 0.4138557190 0.3655216430 0.6992539090 0.01 1.00
H 0.3951744260 0.3787227300 0.7112671680 0.01 1.00
H 0.4050819900 0.3412251640 0.6983900340 0.01 1.00
O 0.7496870470 0.5017978930 0.5300424320 0.01 1.00
H 0.7648318530 0.5217749970 0.5237253480 0.01 1.00
H 0.7649128410 0.4863561310 0.5440803980 0.01 1.00
O 0.6635155360 0.4656771280 0.4499720370 0.01 1.00
H 0.6734500960 0.4426224690 0.4438439250 0.01 1.00
H 0.6559296360 0.4631124990 0.4745654720 0.01 1.00
O 0.4762166810 0.4193248450 0.7520042640 0.01 1.00
H 0.4553757010 0.4047739540 0.7473609370 0.01 1.00
H 0.4667680500 0.4430004140 0.7562156530 0.01 1.00
O 0.7616463140 0.6568094270 0.5826038150 0.01 1.00
H 0.7617812950 0.6435543480 0.5604130310 0.01 1.00
H 0.7374038280 0.6546767360 0.5912695590 0.01 1.00
O 0.2347096820 0.5199392630 0.5869771810 0.01 1.00
H 0.2464799760 0.5323844600 0.6063063790 0.01 1.00
H 0.2540118850 0.5098157310 0.5731011920 0.01 1.00
O 0.6458600950 0.4458080070 0.7408548790 0.01 1.00
H 0.6481007700 0.4669729400 0.7261960040 0.01 1.00
H 0.6405688620 0.4548516960 0.7645034520 0.01 1.00
O 0.6335768750 0.6147765190 0.7169633420 0.01 1.00
H 0.6161643990 0.6176920960 0.6980930770 0.01 1.00
H 0.6202408080 0.6043560290 0.7365085090 0.01 1.00
O 0.5286700790 0.7984578980 0.5935642260 0.01 1.00
H 0.5073161740 0.8129008050 0.5951569950 0.01 1.00
H 0.5417901780 0.8039381040 0.6151341000 0.01 1.00
O 0.2314701520 0.6378851700 0.4115566040 0.01 1.00
H 0.2425655440 0.6355905020 0.3883399690 0.01 1.00
H 0.2063367940 0.6338627530 0.4071292460 0.01 1.00
O 0.4270568060 0.5810314090 0.2791137990 0.01 1.00
H 0.4380172170 0.5981469290 0.2950954830 0.01 1.00
H 0.4092933800 0.5946914300 0.2662366650 0.01 1.00
O 0.2691566900 0.7438178170 0.4998068140 0.01 1.00
H 0.2771205360 0.7204392050 0.4922479100 0.01 1.00
H 0.2899166810 0.7589356260 0.4969992210 0.01 1.00
O 0.5548292880 0.3603383940 0.5925923670 0.01 1.00
H 0.5343392570 0.3757801560 0.5954809480 0.01 1.00
H 0.5481882500 0.3442757220 0.5734791370 0.01 1.00
O 0.6155704850 0.5634299600 0.3287326080 0.01 1.00
H 0.6143556610 0.5892112240 0.3273558070 0.01 1.00
H 0.6248841350 0.5586516530 0.3523541840 0.01 1.00
O 0.6983944810 0.6455520590 0.4787498660 0.01 1.00
H 0.7101917710 0.6448231640 0.4557761950 0.01 1.00
H 0.7086529940 0.6258449150 0.4919239570 0.01 1.00
O 0.6249111310 0.6380741420 0.4941376360 0.01 1.00
H 0.6221035380 0.6351045730 0.5196489380 0.01 1.00
H 0.6473178840 0.6506543190 0.4915190150 0.01 1.00
O 0.4374772950 0.4796341050 0.7818889320 0.01 1.00
H 0.4493015820 0.4836025300 0.8045386500 0.01 1.00
H 0.4178781360 0.4964796630 0.7818079440 0.01 1.00
O 0.3978200430 0.4672698970 0.5832247250 0.01 1.00
H 0.4188499950 0.4674588690 0.5982615450 0.01 1.00
H 0.3808934960 0.4525030370 0.5959938740 0.01 1.00
O 0.7632120870 0.4508562750 0.3256280580 0.01 1.00
H 0.7825412860 0.4589011100 0.3104832520 0.01 1.00
H 0.7659116960 0.4251560000 0.3264109440 0.01 1.00
O 0.7044686010 0.7055373650 0.6651038580 0.01 1.00
H 0.6938321420 0.6947119340 0.6859988300 0.01 1.00
H 0.7078701080 0.7302927770 0.6716639070 0.01 1.00
O 0.4779714270 0.6047879660 0.6614593860 0.01 1.00
H 0.4964637470 0.5889682590 0.6701521260 0.01 1.00
H 0.4898227090 0.6194738380 0.6438039450 0.01 1.00
O 0.3326244920 0.7277821410 0.4392005980 0.01 1.00
H 0.3082470250 0.7350710850 0.4346652550 0.01 1.00
H 0.3305187970 0.7041875610 0.4495131030 0.01 1.00
O 0.4663091170 0.7558040800 0.5431895270 0.01 1.00
H 0.4813189420 0.7722177010 0.5300154360 0.01 1.00
H 0.4621787150 0.7675743740 0.5658122480 0.01 1.00
O 0.3625361560 0.3431418860 0.2951494750 0.01 1.00
H 0.3497130150 0.3288609560 0.3124539670 0.01 1.00
H 0.3713908730 0.3260263670 0.2779259710 0.01 1.00
O 0.5723497490 0.5167807210 0.2948525180 0.01 1.00
H 0.5481612540 0.5162947920 0.3039232030 0.01 1.00
H 0.5856318240 0.5301977770 0.3125079590 0.01 1.00
O 0.5603634860 0.7839070070 0.4508359110 0.01 1.00
H 0.5662216370 0.7701929950 0.4719738480 0.01 1.00
H 0.5496730350 0.8055848650 0.4599605890 0.01 1.00
O 0.2520411700 0.5032556810 0.4080201170 0.01 1.00
H 0.2325229990 0.4923492620 0.4209782390 0.01 1.00
H 0.2543358380 0.5268232660 0.4184136100 0.01 1.00
O 0.3416951770 0.6496284680 0.5489396930 0.01 1.00
H 0.3286830630 0.6603999070 0.5684848610 0.01 1.00
H 0.3309237380 0.6263038480 0.5460781080 0.01 1.00
O 0.4019234480 0.5178335690 0.3066768040 0.01 1.00
H 0.4144226370 0.5398623760 0.3015745440 0.01 1.00
H 0.3827832220 0.5247715630 0.3226044960 0.01 1.00
O 0.3860767450 0.4948329020 0.7087295350 0.01 1.00
H 0.3652087690 0.4796880970 0.7101063360 0.01 1.00
H 0.4048660220 0.4792021670 0.7003607480 0.01 1.00
O 0.6689957420 0.2240891400 0.4578818900 0.01 1.00
H 0.6439973650 0.2262218310 0.4516187980 0.01 1.00
H 0.6815489230 0.2348605790 0.4380397660 0.01 1.00
O 0.4774585010 0.3097477260 0.6270933670 0.01 1.00
H 0.4874200570 0.2862611300 0.6230439540 0.01 1.00
H 0.4555106820 0.3053203680 0.6399974970 0.01 1.00
O 0.6020454450 0.2836965020 0.3439853970 0.01 1.00
H 0.5903291430 0.2903645350 0.3219295940 0.01 1.00
H 0.5863877140 0.2660950530 0.3545678630 0.01 1.00
O 0.7175347070 0.5648877490 0.6451807450 0.01 1.00
H 0.7411832800 0.5753082390 0.6449647770 0.01 1.00
H 0.7206122610 0.5416441180 0.6343283180 0.01 1.00
O 0.5714318820 0.6727101230 0.6309268110 0.01 1.00
H 0.5851998860 0.6646112960 0.6106257530 0.01 1.00
H 0.5472703830 0.6651782140 0.6257975550 0.01 1.00
O 0.4837755850 0.3177115720 0.3826707900 0.01 1.00
H 0.4695216510 0.3059142820 0.4007581690 0.01 1.00
H 0.4742999590 0.3089648400 0.3602910340 0.01 1.00
O 0.6416487050 0.5416441180 0.2652648060 0.01 1.00
H 0.6275027550 0.5486900970 0.2857278400 0.01 1.00
H 0.6271248100 0.5240426690 0.2531165660 0.01 1.00
O 0.6306612980 0.3478662020 0.2331664580 0.01 1.00
H 0.6546878150 0.3551281490 0.2270653420 0.01 1.00
H 0.6164073630 0.3547772000 0.2127574160 0.01 1.00
O 0.2931022190 0.4394909230 0.5740730510 0.01 1.00
H 0.3070322010 0.4191898650 0.5819559080 0.01 1.00
H 0.2686977560 0.4331198460 0.5796882370 0.01 1.00
O 0.7229879170 0.4989093110 0.6034717900 0.01 1.00
H 0.7222590230 0.4735869810 0.6086550390 0.01 1.00
H 0.7359730350 0.5005830690 0.5812000180 0.01 1.00
O 0.3146720930 0.4994492330 0.3398549960 0.01 1.00
H 0.3010390690 0.4940230190 0.3185550830 0.01 1.00
H 0.3195043930 0.5247715630 0.3381542420 0.01 1.00
O 0.5539384170 0.5834340610 0.6745254920 0.01 1.00
H 0.5624151880 0.5594615360 0.6699091620 0.01 1.00
H 0.5501319690 0.5841359600 0.7000637910 0.01 1.00
O 0.4664171010 0.6335118040 0.4632271160 0.01 1.00
H 0.4513262880 0.6403958060 0.4830422440 0.01 1.00
H 0.4889048420 0.6453900820 0.4677894540 0.01 1.00
O 0.7192894530 0.5921268010 0.5331469820 0.01 1.00
H 0.7039286790 0.5727706070 0.5256420700 0.01 1.00
H 0.7079510960 0.6014944440 0.5543929030 0.01 1.00
O 0.4823987850 0.5664535220 0.4178466920 0.01 1.00
H 0.4644463870 0.5551151650 0.4031068290 0.01 1.00
H 0.4691707020 0.5832720850 0.4323435910 0.01 1.00
O 0.4723292440 0.5220989500 0.2555462140 0.01 1.00
H 0.4815619060 0.5330863580 0.2770351000 0.01 1.00
H 0.4513802800 0.5360289320 0.2496610670 0.01 1.00
O 0.7260384750 0.5947184260 0.4160109590 0.01 1.00
H 0.7394015380 0.5813823590 0.4336664000 0.01 1.00
H 0.7337593560 0.5849998340 0.3933612410 0.01 1.00
O 0.1997227530 0.4360084270 0.3476028730 0.01 1.00
H 0.2107911490 0.4588471170 0.3427165810 0.01 1.00
H 0.1771810200 0.4420015590 0.3587522570 0.01 1.00
O 0.4713033930 0.5881853730 0.8206013220 0.01 1.00
H 0.4527300850 0.5708268880 0.8159849910 0.01 1.00
H 0.4715193620 0.5907769970 0.8463285930 0.01 1.00
O 0.5659516760 0.6369673030 0.3244402300 0.01 1.00
H 0.5591486620 0.6160453350 0.3379922660 0.01 1.00
H 0.5665185940 0.6560535370 0.3418797020 0.01 1.00
O 0.5867386630 0.4544467550 0.6087090310 0.01 1.00
H 0.5776409820 0.4344156580 0.6222340710 0.01 1.00
H 0.6062568340 0.4635714330 0.6229899610 0.01 1.00
O 0.4698726000 0.2235492190 0.4954064520 0.01 1.00
H 0.4817238830 0.2455780260 0.4889543870 0.01 1.00
H 0.4858812800 0.2122918500 0.5123060030 0.01 1.00
O 0.4686037840 0.2993272360 0.7086485470 0.01 1.00
H 0.4730311430 0.3161997910 0.7277077850 0.01 1.00
H 0.4685497920 0.3136891550 0.6871596610 0.01 1.00
O 0.5945945250 0.7237057320 0.7512483730 0.01 1.00
H 0.5751573420 0.7070221500 0.7546228840 0.01 1.00
H 0.5839580660 0.7468953710 0.7553517780 0.01 1.00
O 0.7047655580 0.3918968200 0.4286991200 0.01 1.00
H 0.6906736000 0.3713258020 0.4219500980 0.01 1.00
H 0.7036587180 0.4075275550 0.4081281010 0.01 1.00
O 0.3148610660 0.3500258890 0.4976471270 0.01 1.00
H 0.3113245780 0.3754292070 0.4944615890 0.01 1.00
H 0.3221230130 0.3415221210 0.4743225080 0.01 1.00
O 0.5035367220 0.4687276850 0.6870246810 0.01 1.00
H 0.4956268680 0.4846553770 0.7057599660 0.01 1.00
H 0.4871770930 0.4730740560 0.6674795140 0.01 1.00
O 0.6434304470 0.5007720410 0.3757327960 0.01 1.00
H 0.6375183040 0.5207221500 0.3910665740 0.01 1.00
H 0.6538779330 0.4832785770 0.3916334910 0.01 1.00
O 0.5026458510 0.5144050650 0.8321016550 0.01 1.00
H 0.5061823380 0.5387015440 0.8240028290 0.01 1.00
H 0.5045895690 0.5158358580 0.8578289270 0.01 1.00
O 0.4727881780 0.3435198320 0.5621947720 0.01 1.00
H 0.4595330990 0.3296168460 0.5448902800 0.01 1.00
H 0.4695216510 0.3309126590 0.5844935410 0.01 1.00
O 0.5085309980 0.5472053120 0.3204988010 0.01 1.00
H 0.5182495890 0.5633759680 0.3381812380 0.01 1.00
H 0.4962207820 0.5291719250 0.3343207980 0.01 1.00
O 0.6157324610 0.5283890390 0.4614453740 0.01 1.00
H 0.6401909160 0.5272821990 0.4696521840 0.01 1.00
H 0.6019104640 0.5184814750 0.4809365490 0.01 1.00
O 0.3251735710 0.3286179910 0.4289150880 0.01 1.00
H 0.3093268680 0.3427369450 0.4141752250 0.01 1.00
H 0.3478502850 0.3292928930 0.4165508800 0.01 1.00
O 0.7428030450 0.4871390170 0.4417382300 0.01 1.00
H 0.7377007850 0.4631394950 0.4498370560 0.01 1.00
H 0.7328144930 0.5024188030 0.4600145810 0.01 1.00
O 0.3172367220 0.4998541740 0.6198044230 0.01 1.00
H 0.3328134640 0.5199122670 0.6149181310 0.01 1.00
H 0.3126203910 0.4894876770 0.5965877880 0.01 1.00
O 0.3076261140 0.4224293950 0.4660887010 0.01 1.00
H 0.3263883950 0.4335517830 0.4799376940 0.01 1.00
H 0.3072211730 0.4356574780 0.4438979170 0.01 1.00
O 0.3528445610 0.5596235120 0.2341383170 0.01 1.00
H 0.3671524870 0.5496619560 0.2150520830 0.01 1.00
H 0.3304108120 0.5657516240 0.2229079450 0.01 1.00
O 0.7107316930 0.6715762870 0.4111516630 0.01 1.00
H 0.7185065660 0.6471718240 0.4076151750 0.01 1.00
H 0.7272802950 0.6857222370 0.3972486780 0.01 1.00
O 0.7073031900 0.4155183970 0.2614043650 0.01 1.00
H 0.7114605880 0.3935705780 0.2484192470 0.01 1.00
H 0.6846534730 0.4118199330 0.2732556480 0.01 1.00
O 0.5698931050 0.7362859090 0.5802011630 0.01 1.00
H 0.5526156090 0.7553181500 0.5829277680 0.01 1.00
H 0.5771550520 0.7306437260 0.6043356650 0.01 1.00
O 0.5979960320 0.3994287290 0.3655012790 0.01 1.00
H 0.5821223320 0.3871995010 0.3492226380 0.01 1.00
H 0.6035032340 0.4217274970 0.3536499960 0.01 1.00
O 0.6603569940 0.3422240190 0.3893118280 0.01 1.00
H 0.6761227090 0.3518076300 0.3712244490 0.01 1.00
H 0.6366004370 0.3473802720 0.3805650960 0.01 1.00
O 0.3573799040 0.4557155710 0.5115231160 0.01 1.00
H 0.3788687890 0.4667029790 0.5023444460 0.01 1.00
H 0.3564890330 0.4629505230 0.5363055240 0.01 1.00
O 0.2757167390 0.3609053120 0.3860453010 0.01 1.00
H 0.2511502990 0.3581517110 0.3935232180 0.01 1.00
H 0.2748798600 0.3789117020 0.3675259850 0.01 1.00
O 0.6584942640 0.3666824750 0.6292260580 0.01 1.00
H 0.6435924240 0.3765630430 0.6478533580 0.01 1.00
H 0.6469669340 0.3738364380 0.6072242460 0.01 1.00
O 0.4425525600 0.7804785040 0.6084660660 0.01 1.00
H 0.4446042630 0.7918978490 0.6315747170 0.01 1.00
H 0.4173652100 0.7752952550 0.6060364180 0.01 1.00
O 0.5901131740 0.2323769390 0.5348477360 0.01 1.00
H 0.6125739190 0.2401788090 0.5246972070 0.01 1.00
H 0.5904101310 0.2415556090 0.5590092340 0.01 1.00
O 0.4759467200 0.6843994290 0.5326880490 0.01 1.00
H 0.4950059580 0.6924982550 0.5172732830 0.01 1.00
H 0.4649593120 0.7061042830 0.5413807890 0.01 1.00
O 0.6555786860 0.6852902990 0.7267089300 0.01 1.00
H 0.6360875110 0.7022438420 0.7274648200 0.01 1.00
H 0.6441053490 0.6624246130 0.7230374620 0.01 1.00
O 0.6516102620 0.5208031380 0.6172937870 0.01 1.00
H 0.6756907720 0.5129202810 0.6121645300 0.01 1.00
H 0.6478308090 0.5144320620 0.6420491990 0.01 1.00
