# Supplementary material for: Efficiently Computing Excitations of Complex Systems: Linear-Scaling Time-Dependent Embedded Mean-Field Theory in Implicit Solvent
Source: J Chem Theory Comput. 2022 Feb 8;18(3):1542–54. doi: 10.1021/acs.jctc.1c01133 (PMC9082505; doi:10.1021/acs.jctc.1c01133)
Supplement: Supplementary file 4 — ct1c01133_si_004.cif [file ct1c01133_si_004.cif]

# written by c2x
data_c2x

_cell_length_a      30.1401591
_cell_length_b      30.9196445
_cell_length_c      40.8408160
_cell_angle_alpha   90.0000000
_cell_angle_beta    92.1199996
_cell_angle_gamma   90.0000000


loop_
_atom_site_type_symbol
_atom_site_fract_x
_atom_site_fract_y
_atom_site_fract_z
_atom_site_U_iso_or_equiv
_atom_site_occupancy
C 0.4990155808 0.4621707366 0.4946076462 0.01 1.00
C 0.5485620694 0.5374405396 0.5053833814 0.01 1.00
C 0.5003967374 0.4807339629 0.5255420762 0.01 1.00
C 0.5471532350 0.5188889341 0.4744438946 0.01 1.00
C 0.4778979096 0.4627277653 0.5515680025 0.01 1.00
C 0.5695851320 0.5369057598 0.4483982990 0.01 1.00
C 0.4795107060 0.4811893138 0.5822356842 0.01 1.00
C 0.5679860347 0.5184394535 0.4177310581 0.01 1.00
C 0.4570208662 0.4630052443 0.6087610586 0.01 1.00
C 0.5905907215 0.5365669422 0.3912310063 0.01 1.00
C 0.4593643143 0.4820290756 0.6385620060 0.01 1.00
C 0.5882440818 0.5175349300 0.3614315370 0.01 1.00
C 0.4844830145 0.5199533764 0.6440064440 0.01 1.00
C 0.5631248165 0.4796169959 0.3559898348 0.01 1.00
C 0.5062646355 0.5386310822 0.6194019869 0.01 1.00
C 0.5412563964 0.4609789446 0.3805719516 0.01 1.00
C 0.5048665880 0.5200365705 0.5877249844 0.01 1.00
C 0.5426215399 0.4795942677 0.4122436640 0.01 1.00
C 0.5272169937 0.5380716574 0.5623517247 0.01 1.00
C 0.5203455879 0.4615352203 0.4376409625 0.01 1.00
C 0.5259954110 0.5195568141 0.5311307085 0.01 1.00
C 0.5215680634 0.4800639949 0.4688601765 0.01 1.00
H 0.4799862860 0.4329095531 0.4905219093 0.01 1.00
H 0.5676557360 0.5666661589 0.5094762625 0.01 1.00
H 0.4588295310 0.4334838163 0.5474090339 0.01 1.00
H 0.5886688843 0.5661421785 0.4525539872 0.01 1.00
H 0.4379734613 0.4337180466 0.6047066733 0.01 1.00
H 0.6096193958 0.5658607118 0.3952970090 0.01 1.00
H 0.4421507325 0.4682372275 0.6586768759 0.01 1.00
H 0.6054913583 0.5313202062 0.3413237205 0.01 1.00
H 0.4862278109 0.5339393897 0.6680998095 0.01 1.00
H 0.5613673372 0.4656222371 0.3319001905 0.01 1.00
H 0.5251915107 0.5679495653 0.6234616363 0.01 1.00
H 0.5223847719 0.4316344473 0.3765070120 0.01 1.00
H 0.5462517740 0.5672881547 0.5667465438 0.01 1.00
H 0.5012894512 0.4323262877 0.4332593168 0.01 1.00
