# Supplementary material for: Efficiently Computing Excitations of Complex Systems: Linear-Scaling Time-Dependent Embedded Mean-Field Theory in Implicit Solvent
Source: J Chem Theory Comput. 2022 Feb 8;18(3):1542–54. doi: 10.1021/acs.jctc.1c01133 (PMC9082505; doi:10.1021/acs.jctc.1c01133)
Supplement: Supplementary file 5 — ct1c01133_si_005.cif [file ct1c01133_si_005.cif]

# written by c2x
data_c2x

_cell_length_a      30.1401591
_cell_length_b      30.9196445
_cell_length_c      40.8408160
_cell_angle_alpha   90.0000000
_cell_angle_beta    92.1199996
_cell_angle_gamma   90.0000000


loop_
_atom_site_type_symbol
_atom_site_fract_x
_atom_site_fract_y
_atom_site_fract_z
_atom_site_U_iso_or_equiv
_atom_site_occupancy
C 0.4990155808 0.4621707366 0.4946076462 0.01 1.00
C 0.5485620694 0.5374405396 0.5053833814 0.01 1.00
C 0.5003967374 0.4807339629 0.5255420762 0.01 1.00
C 0.5471532350 0.5188889341 0.4744438946 0.01 1.00
C 0.4778979096 0.4627277653 0.5515680025 0.01 1.00
C 0.5695851320 0.5369057598 0.4483982990 0.01 1.00
C 0.4795107060 0.4811893138 0.5822356842 0.01 1.00
C 0.5679860347 0.5184394535 0.4177310581 0.01 1.00
C 0.4570208662 0.4630052443 0.6087610586 0.01 1.00
C 0.5905907215 0.5365669422 0.3912310063 0.01 1.00
C 0.4593643143 0.4820290756 0.6385620060 0.01 1.00
C 0.5882440818 0.5175349300 0.3614315370 0.01 1.00
C 0.4844830145 0.5199533764 0.6440064440 0.01 1.00
C 0.5631248165 0.4796169959 0.3559898348 0.01 1.00
C 0.5062646355 0.5386310822 0.6194019869 0.01 1.00
C 0.5412563964 0.4609789446 0.3805719516 0.01 1.00
C 0.5048665880 0.5200365705 0.5877249844 0.01 1.00
C 0.5426215399 0.4795942677 0.4122436640 0.01 1.00
C 0.5272169937 0.5380716574 0.5623517247 0.01 1.00
C 0.5203455879 0.4615352203 0.4376409625 0.01 1.00
C 0.5259954110 0.5195568141 0.5311307085 0.01 1.00
C 0.5215680634 0.4800639949 0.4688601765 0.01 1.00
H 0.4799862860 0.4329095531 0.4905219093 0.01 1.00
H 0.5676557360 0.5666661589 0.5094762625 0.01 1.00
H 0.4588295310 0.4334838163 0.5474090339 0.01 1.00
H 0.5886688843 0.5661421785 0.4525539872 0.01 1.00
H 0.4379734613 0.4337180466 0.6047066733 0.01 1.00
H 0.6096193958 0.5658607118 0.3952970090 0.01 1.00
H 0.4421507325 0.4682372275 0.6586768759 0.01 1.00
H 0.6054913583 0.5313202062 0.3413237205 0.01 1.00
H 0.4862278109 0.5339393897 0.6680998095 0.01 1.00
H 0.5613673372 0.4656222371 0.3319001905 0.01 1.00
H 0.5251915107 0.5679495653 0.6234616363 0.01 1.00
H 0.5223847719 0.4316344473 0.3765070120 0.01 1.00
H 0.5462517740 0.5672881547 0.5667465438 0.01 1.00
H 0.5012894512 0.4323262877 0.4332593168 0.01 1.00
C 0.5391409321 0.3491023737 0.5214269844 0.01 1.00
C 0.4980174381 0.3187486116 0.5680936533 0.01 1.00
C 0.5140472590 0.3501371564 0.5902269833 0.01 1.00
C 0.5013793857 0.3508814701 0.6224603155 0.01 1.00
C 0.4738382118 0.3189846047 0.6342603213 0.01 1.00
H 0.5514036661 0.3761819768 0.5365748223 0.01 1.00
H 0.5348690986 0.3765986145 0.5814330146 0.01 1.00
H 0.5128103726 0.3760382655 0.6398892257 0.01 1.00
C 0.5084260676 0.2878139116 0.4785603219 0.01 1.00
C 0.5495495615 0.3181676737 0.4318936530 0.01 1.00
C 0.5335197406 0.2867791290 0.4097603230 0.01 1.00
C 0.5461876140 0.2860348152 0.3775269908 0.01 1.00
C 0.5737287878 0.3179316635 0.3657269851 0.01 1.00
H 0.4961523025 0.2607483425 0.4634120302 0.01 1.00
H 0.5126878436 0.2603311743 0.4185431410 0.01 1.00
H 0.5347483153 0.2608831884 0.3600996884 0.01 1.00
H 0.5830115095 0.3202777151 0.3402050579 0.01 1.00
H 0.6113893714 0.3769072420 0.3784490249 0.01 1.00
H 0.5895804476 0.3787310588 0.4362722776 0.01 1.00
C 0.5114921676 0.3163341016 0.5338269891 0.01 1.00
C 0.4960540448 0.2863252670 0.5111269826 0.01 1.00
C 0.4590186708 0.2848366395 0.6124269842 0.01 1.00
C 0.4699383342 0.2854720359 0.5791603183 0.01 1.00
H 0.4755317204 0.2583821641 0.5175799375 0.01 1.00
H 0.4645475900 0.3166401619 0.6597808611 0.01 1.00
H 0.4361691319 0.2600260039 0.6215386575 0.01 1.00
H 0.4579499101 0.2582040183 0.5637167791 0.01 1.00
C 0.5360748320 0.3205821838 0.4661603172 0.01 1.00
C 0.5515129549 0.3505910012 0.4888603238 0.01 1.00
C 0.5885483113 0.3520796459 0.3875603221 0.01 1.00
C 0.5776286654 0.3514442494 0.4208269880 0.01 1.00
H 0.5720049342 0.3785535805 0.4823925358 0.01 1.00
C 0.5391409321 0.7121855920 0.5214269844 0.01 1.00
C 0.4980174381 0.6818318470 0.5680936533 0.01 1.00
C 0.5140472590 0.7132203918 0.5902269833 0.01 1.00
C 0.5013793857 0.7139647056 0.6224603155 0.01 1.00
C 0.4738382118 0.6820678402 0.6342603213 0.01 1.00
H 0.5514290011 0.7392482859 0.5365748223 0.01 1.00
H 0.5348878917 0.7396646840 0.5814457601 0.01 1.00
H 0.5128101919 0.7391182834 0.6398884218 0.01 1.00
C 0.5084260676 0.6508971471 0.4785603219 0.01 1.00
C 0.5495495615 0.6812509092 0.4318936530 0.01 1.00
C 0.5335197406 0.6498623644 0.4097603230 0.01 1.00
C 0.5461876140 0.6491180335 0.3775269908 0.01 1.00
C 0.5737287878 0.6810148989 0.3657269851 0.01 1.00
H 0.4961763962 0.6238151993 0.4634117839 0.01 1.00
H 0.5127058407 0.6233973123 0.4185557699 0.01 1.00
H 0.5347481137 0.6239636000 0.3600981195 0.01 1.00
C 0.5114921676 0.6794173370 0.5338269891 0.01 1.00
C 0.4960540448 0.6494085025 0.5111269826 0.01 1.00
C 0.4590186708 0.6479198749 0.6124269842 0.01 1.00
C 0.4699383342 0.6485552714 0.5791603183 0.01 1.00
H 0.4755535625 0.6214485759 0.5175939666 0.01 1.00
H 0.4645481798 0.6797222335 0.6597810685 0.01 1.00
H 0.4361801090 0.6230935624 0.6215380351 0.01 1.00
H 0.4579764417 0.6212696257 0.5637147305 0.01 1.00
C 0.5360748320 0.6836654021 0.4661603172 0.01 1.00
C 0.5515129549 0.7136742367 0.4888603238 0.01 1.00
C 0.5885483113 0.7151628813 0.3875603221 0.01 1.00
C 0.5776286654 0.7145274848 0.4208269880 0.01 1.00
H 0.5720264818 0.7416189312 0.4824062927 0.01 1.00
H 0.5830120661 0.6833597868 0.3402053043 0.01 1.00
H 0.6114009624 0.7399746636 0.3784483896 0.01 1.00
H 0.5896072926 0.7417959817 0.4362708773 0.01 1.00
C 0.4046624903 0.5601263468 0.5214269844 0.01 1.00
C 0.3770137259 0.5928946018 0.5338269891 0.01 1.00
C 0.3615756030 0.6229034364 0.5111269826 0.01 1.00
C 0.3635389964 0.5904800918 0.5680936533 0.01 1.00
C 0.3795688173 0.5590915470 0.5902269833 0.01 1.00
C 0.3669009439 0.5583472332 0.6224603155 0.01 1.00
C 0.3393597701 0.5902440986 0.6342603213 0.01 1.00
C 0.3245402291 0.6243920639 0.6124269842 0.01 1.00
C 0.3354598925 0.6237566674 0.5791603183 0.01 1.00
H 0.4169767726 0.5330073117 0.5365615193 0.01 1.00
H 0.3410541741 0.6508443486 0.5175806377 0.01 1.00
H 0.4003750783 0.5326265975 0.5814385122 0.01 1.00
H 0.3783580760 0.5331673845 0.6398724608 0.01 1.00
H 0.3300782839 0.5925958494 0.6597820280 0.01 1.00
H 0.3016934005 0.6492104010 0.6215366866 0.01 1.00
H 0.3234724477 0.6510208001 0.5637163512 0.01 1.00
C 0.3739476258 0.6214147917 0.4785603219 0.01 1.00
C 0.4015963903 0.5886465367 0.4661603172 0.01 1.00
C 0.4170345131 0.5586377022 0.4888603238 0.01 1.00
C 0.4150711198 0.5910610296 0.4318936530 0.01 1.00
C 0.3990412989 0.6224495744 0.4097603230 0.01 1.00
C 0.4117091723 0.6231939053 0.3775269908 0.01 1.00
C 0.4392503461 0.5912970399 0.3657269851 0.01 1.00
C 0.4540698696 0.5571490575 0.3875603221 0.01 1.00
C 0.4431502237 0.5577844540 0.4208269880 0.01 1.00
H 0.3616682769 0.6484828253 0.4634120172 0.01 1.00
H 0.4375368282 0.5306728466 0.4824036347 0.01 1.00
H 0.3782020871 0.6488989325 0.4185411702 0.01 1.00
H 0.4002801881 0.6483511114 0.3600995069 0.01 1.00
H 0.4485338826 0.5889417806 0.3402059007 0.01 1.00
H 0.4768874842 0.5323164468 0.3784247267 0.01 1.00
H 0.4551654909 0.5304679849 0.4362424689 0.01 1.00
C 0.6736193738 0.5601263468 0.5214269844 0.01 1.00
C 0.6459706094 0.5928946018 0.5338269891 0.01 1.00
C 0.6305324865 0.6229034364 0.5111269826 0.01 1.00
C 0.6324958798 0.5904800918 0.5680936533 0.01 1.00
C 0.6485257007 0.5590915470 0.5902269833 0.01 1.00
C 0.6358578274 0.5583472332 0.6224603155 0.01 1.00
C 0.6083166535 0.5902440986 0.6342603213 0.01 1.00
C 0.5934971125 0.6243920639 0.6124269842 0.01 1.00
C 0.6044167759 0.6237566674 0.5791603183 0.01 1.00
H 0.6859023831 0.5330528879 0.5365733572 0.01 1.00
H 0.6100122704 0.6508493460 0.5175782130 0.01 1.00
H 0.6693558621 0.5326314752 0.5814470178 0.01 1.00
H 0.6472949074 0.5331886580 0.6398892387 0.01 1.00
H 0.5990126246 0.5925848619 0.6597792403 0.01 1.00
H 0.5706349592 0.6492138068 0.6215318374 0.01 1.00
H 0.5924274336 0.6510255066 0.5637173756 0.01 1.00
C 0.6429045093 0.6214147917 0.4785603219 0.01 1.00
C 0.6705532737 0.5886465367 0.4661603172 0.01 1.00
C 0.6859913966 0.5586377022 0.4888603238 0.01 1.00
C 0.6840280032 0.5910610296 0.4318936530 0.01 1.00
C 0.6679981823 0.6224495744 0.4097603230 0.01 1.00
C 0.6806660557 0.6231939053 0.3775269908 0.01 1.00
C 0.7082072296 0.5912970399 0.3657269851 0.01 1.00
C 0.7230267530 0.5571490575 0.3875603221 0.01 1.00
C 0.7121071072 0.5577844540 0.4208269880 0.01 1.00
H 0.6306246772 0.6484827398 0.4634132360 0.01 1.00
H 0.7064947839 0.5306844161 0.4824054110 0.01 1.00
H 0.6471760965 0.6489109812 0.4185434263 0.01 1.00
H 0.6692119959 0.6483457203 0.3601022297 0.01 1.00
H 0.7175005610 0.5889444162 0.3402065620 0.01 1.00
H 0.7458805160 0.5323232071 0.3784509568 0.01 1.00
H 0.7240784540 0.5305094365 0.4362692436 0.01 1.00
C 0.4046624903 0.3785847291 0.5214269844 0.01 1.00
C 0.3770137259 0.4113529841 0.5338269891 0.01 1.00
C 0.3615756030 0.4413618186 0.5111269826 0.01 1.00
C 0.3635389964 0.4089384912 0.5680936533 0.01 1.00
C 0.3795688173 0.3775499293 0.5902269833 0.01 1.00
C 0.3669009439 0.3768056155 0.6224603155 0.01 1.00
C 0.3393597701 0.4087024809 0.6342603213 0.01 1.00
C 0.3245402291 0.4428504633 0.6124269842 0.01 1.00
C 0.3354598925 0.4422150668 0.5791603183 0.01 1.00
H 0.4169568494 0.3515185952 0.5365738628 0.01 1.00
H 0.3410581693 0.4693101928 0.5175804821 0.01 1.00
H 0.4004048389 0.3510923219 0.5814455397 0.01 1.00
H 0.3783383881 0.3516511991 0.6398859972 0.01 1.00
H 0.3300762395 0.4110552072 0.6597818724 0.01 1.00
H 0.3016993198 0.4676801987 0.6215381388 0.01 1.00
H 0.3234718142 0.4694871406 0.5637187759 0.01 1.00
C 0.3739476258 0.4398731740 0.4785603219 0.01 1.00
C 0.4015963903 0.4071049190 0.4661603172 0.01 1.00
C 0.4170345131 0.3770960844 0.4888603238 0.01 1.00
C 0.4150711198 0.4095194119 0.4318936530 0.01 1.00
C 0.3990412989 0.4409079567 0.4097603230 0.01 1.00
C 0.4117091723 0.4416522876 0.3775269908 0.01 1.00
C 0.4392503461 0.4097554222 0.3657269851 0.01 1.00
C 0.4540698696 0.3756074398 0.3875603221 0.01 1.00
C 0.4431502237 0.3762428363 0.4208269880 0.01 1.00
H 0.3616640703 0.4669468725 0.4634139103 0.01 1.00
H 0.4375611968 0.3491523997 0.4824102732 0.01 1.00
H 0.3782057052 0.4673674808 0.4185397958 0.01 1.00
H 0.4002796926 0.4668110511 0.3600980287 0.01 1.00
H 0.4485376294 0.4074139572 0.3402060433 0.01 1.00
H 0.4769217870 0.3507805282 0.3784533685 0.01 1.00
H 0.4551459283 0.3489757599 0.4362693603 0.01 1.00
C 0.6736193738 0.3785847291 0.5214269844 0.01 1.00
C 0.6459706094 0.4113529841 0.5338269891 0.01 1.00
C 0.6305324865 0.4413618186 0.5111269826 0.01 1.00
C 0.6324958798 0.4089384912 0.5680936533 0.01 1.00
C 0.6485257007 0.3775499293 0.5902269833 0.01 1.00
C 0.6358578274 0.3768056155 0.6224603155 0.01 1.00
C 0.6083166535 0.4087024809 0.6342603213 0.01 1.00
C 0.5934971125 0.4428504633 0.6124269842 0.01 1.00
C 0.6044167759 0.4422150668 0.5791603183 0.01 1.00
H 0.6858978462 0.3515168324 0.5365749650 0.01 1.00
H 0.6100355771 0.4693295836 0.5175839829 0.01 1.00
H 0.6693594367 0.3510996299 0.5814461750 0.01 1.00
H 0.6472945159 0.3516488030 0.6398877346 0.01 1.00
H 0.5990159033 0.4110565422 0.6597791496 0.01 1.00
H 0.5706685851 0.4676778883 0.6215602847 0.01 1.00
H 0.5924077370 0.4695336581 0.5637443966 0.01 1.00
C 0.6429045093 0.4398731740 0.4785603219 0.01 1.00
C 0.6705532737 0.4071049190 0.4661603172 0.01 1.00
C 0.6859913966 0.3770960844 0.4888603238 0.01 1.00
C 0.6840280032 0.4095194119 0.4318936530 0.01 1.00
C 0.6679981823 0.4409079567 0.4097603230 0.01 1.00
C 0.6806660557 0.4416522876 0.3775269908 0.01 1.00
C 0.7082072296 0.4097554222 0.3657269851 0.01 1.00
C 0.7230267530 0.3756074398 0.3875603221 0.01 1.00
C 0.7121071072 0.3762428363 0.4208269880 0.01 1.00
H 0.6306038468 0.4669942115 0.4634253462 0.01 1.00
H 0.7064981159 0.3491503630 0.4824049831 0.01 1.00
H 0.6472046782 0.4673771848 0.4185500519 0.01 1.00
H 0.6691919400 0.4668295520 0.3601157791 0.01 1.00
H 0.7174989217 0.4074041677 0.3402064323 0.01 1.00
H 0.7458863827 0.3507922860 0.3784524090 0.01 1.00
H 0.7240781795 0.3489756230 0.4362714737 0.01 1.00
