# Supplementary material for: Efficiently Computing Excitations of Complex Systems: Linear-Scaling Time-Dependent Embedded Mean-Field Theory in Implicit Solvent
Source: J Chem Theory Comput. 2022 Feb 8;18(3):1542–54. doi: 10.1021/acs.jctc.1c01133 (PMC9082505; doi:10.1021/acs.jctc.1c01133)
Supplement: Supplementary file 6 — ct1c01133_si_006.cif [file ct1c01133_si_006.cif]

# written by c2x
data_c2x

_cell_length_a      24.3180000
_cell_length_b      28.0650000
_cell_length_c      40.8390000
_cell_angle_alpha   90.0000000
_cell_angle_beta    92.0200000
_cell_angle_gamma   90.0000000


loop_
_atom_site_type_symbol
_atom_site_fract_x
_atom_site_fract_y
_atom_site_fract_z
_atom_site_U_iso_or_equiv
_atom_site_occupancy
C 0.0171901959 0.0335293070 0.1855017915 0.01 1.00
C -0.0154329474 -0.0013896312 0.1977771049 0.01 1.00
C 0.0326615186 0.0334224123 0.1530126388 0.01 1.00
C -0.0316992324 -0.0013183681 0.2328144265 0.01 1.00
C -0.0135160383 0.0337074648 0.2544738617 0.01 1.00
C -0.0281576731 0.0329948334 0.2870855226 0.01 1.00
C -0.0611692562 -0.0022091573 0.2983562694 0.01 1.00
C -0.0808846209 -0.0373062533 0.2772113683 0.01 1.00
C -0.0657567763 -0.0368430429 0.2444771993 0.01 1.00
H 0.0283268802 0.0598254053 0.1992717039 0.01 1.00
H 0.0593397495 0.0585070372 0.1445105754 0.01 1.00
H 0.0093958800 0.0586139319 0.2469518633 0.01 1.00
H -0.0147680753 0.0600035632 0.3027910632 0.01 1.00
H -0.0698672623 -0.0038838411 0.3230049026 0.01 1.00
H -0.1077394532 -0.0638161411 0.2862034641 0.01 1.00
H -0.0756365172 -0.0623552467 0.2290166749 0.01 1.00
C 0.1495881141 0.1335114912 0.1435795137 0.01 1.00
C 0.1821701355 0.0985925530 0.1313042003 0.01 1.00
C 0.1340756695 0.1334045965 0.1760686665 0.01 1.00
C 0.1984378709 0.0986994477 0.0962913804 0.01 1.00
C 0.1802943482 0.1337252806 0.0746074436 0.01 1.00
C 0.1948963116 0.1330126492 0.0420202843 0.01 1.00
C 0.2279490165 0.0978086585 0.0307495375 0.01 1.00
C 0.2476629309 0.0626759309 0.0518699370 0.01 1.00
C 0.2324939645 0.0631391413 0.0846041060 0.01 1.00
H 0.1384514298 0.1598075895 0.1298096013 0.01 1.00
H 0.1073974386 0.1585248530 0.1845707298 0.01 1.00
H 0.1573427585 0.1585961162 0.0821539436 0.01 1.00
H 0.1815067138 0.1599857474 0.0263147436 0.01 1.00
H 0.2366044504 0.0960983431 0.0060764026 0.01 1.00
H 0.2744766414 0.0362016747 0.0428778411 0.01 1.00
H 0.2423751557 0.0376269375 0.1000891320 0.01 1.00
C -0.0170785526 -0.0363798325 0.1435795137 0.01 1.00
C 0.0155034688 -0.0014608944 0.1313042003 0.01 1.00
C -0.0325909972 -0.0362729378 0.1760686665 0.01 1.00
C 0.0317712043 -0.0015321575 0.0962913804 0.01 1.00
C 0.0136276815 -0.0365579904 0.0746074436 0.01 1.00
C 0.0282296450 -0.0358809906 0.0420202843 0.01 1.00
C 0.0612823499 -0.0006413683 0.0307495375 0.01 1.00
C 0.0809962642 0.0344557278 0.0518699370 0.01 1.00
C 0.0658272978 0.0339925174 0.0846041060 0.01 1.00
H -0.0282152369 -0.0626759309 0.1298096013 0.01 1.00
H -0.0592692280 -0.0613575628 0.1845707298 0.01 1.00
H -0.0093239082 -0.0614644575 0.0821539436 0.01 1.00
H 0.0148400471 -0.0628540887 0.0263147436 0.01 1.00
H 0.0699377838 0.0010333155 0.0060764026 0.01 1.00
H 0.1078099747 0.0609656155 0.0428778411 0.01 1.00
H 0.0757084890 0.0595047212 0.1000891320 0.01 1.00
C 0.1838568625 0.0636379833 0.1855017915 0.01 1.00
C 0.1512337193 0.0985569214 0.1977771049 0.01 1.00
C 0.1993281853 0.0637448780 0.1530126388 0.01 1.00
C 0.1349674343 0.0984500267 0.2328144265 0.01 1.00
C 0.1531506284 0.0634241938 0.2544738617 0.01 1.00
C 0.1385089936 0.0641368252 0.2870855226 0.01 1.00
C 0.1054974105 0.0993408160 0.2983562694 0.01 1.00
C 0.0857820457 0.1344379120 0.2772113683 0.01 1.00
C 0.1009098903 0.1340103332 0.2444771993 0.01 1.00
H 0.1949935469 0.0373418849 0.1992717039 0.01 1.00
H 0.2260064162 0.0386246214 0.1445105754 0.01 1.00
H 0.1760625467 0.0385177267 0.2469518633 0.01 1.00
H 0.1518985914 0.0371637271 0.3027910632 0.01 1.00
H 0.0967994044 0.1010154997 0.3230049026 0.01 1.00
H 0.0589272134 0.1609477998 0.2862034641 0.01 1.00
H 0.0910301495 0.1595225370 0.2290166749 0.01 1.00
C 0.3505235292 0.0335293070 0.1855017915 0.01 1.00
C 0.3179003860 -0.0013896312 0.1977771049 0.01 1.00
C 0.3659948520 0.0334224123 0.1530126388 0.01 1.00
C 0.3016341009 -0.0013183681 0.2328144265 0.01 1.00
C 0.3198172951 0.0337074648 0.2544738617 0.01 1.00
C 0.3051756602 0.0329948334 0.2870855226 0.01 1.00
C 0.2721640771 -0.0022091573 0.2983562694 0.01 1.00
C 0.2524487124 -0.0373062533 0.2772113683 0.01 1.00
C 0.2675765570 -0.0368430429 0.2444771993 0.01 1.00
H 0.3616602135 0.0598254053 0.1992717039 0.01 1.00
H 0.3926730828 0.0585070372 0.1445105754 0.01 1.00
H 0.3427292133 0.0586139319 0.2469518633 0.01 1.00
H 0.3185652581 0.0600035632 0.3027910632 0.01 1.00
H 0.2634660710 -0.0038838411 0.3230049026 0.01 1.00
H 0.2255938801 -0.0638161411 0.2862034641 0.01 1.00
H 0.2576968162 -0.0623552467 0.2290166749 0.01 1.00
C 0.4829214474 0.1335114912 0.1435795137 0.01 1.00
C 0.5155034688 0.0985925530 0.1313042003 0.01 1.00
C 0.4674090028 0.1334045965 0.1760686665 0.01 1.00
C 0.5317712043 0.0986994477 0.0962913804 0.01 1.00
C 0.5136276815 0.1337252806 0.0746074436 0.01 1.00
C 0.5282296450 0.1330126492 0.0420202843 0.01 1.00
C 0.5612823499 0.0978086585 0.0307495375 0.01 1.00
C 0.5809962642 0.0626759309 0.0518699370 0.01 1.00
C 0.5658272978 0.0631391413 0.0846041060 0.01 1.00
H 0.4717847631 0.1598075895 0.1298096013 0.01 1.00
H 0.4407307720 0.1585248530 0.1845707298 0.01 1.00
H 0.4906760918 0.1585961162 0.0821539436 0.01 1.00
H 0.5148400471 0.1599857474 0.0263147436 0.01 1.00
H 0.5699377838 0.0960983431 0.0060764026 0.01 1.00
H 0.6078099747 0.0362016747 0.0428778411 0.01 1.00
H 0.5757084890 0.0376269375 0.1000891320 0.01 1.00
C 0.3162547807 -0.0363798325 0.1435795137 0.01 1.00
C 0.3488368022 -0.0014608944 0.1313042003 0.01 1.00
C 0.3007423362 -0.0362729378 0.1760686665 0.01 1.00
C 0.3651045376 -0.0015321575 0.0962913804 0.01 1.00
C 0.3469610149 -0.0365579904 0.0746074436 0.01 1.00
C 0.3615629783 -0.0358809906 0.0420202843 0.01 1.00
C 0.3946156832 -0.0006413683 0.0307495375 0.01 1.00
C 0.4143295975 0.0344557278 0.0518699370 0.01 1.00
C 0.3991606311 0.0339925174 0.0846041060 0.01 1.00
H 0.3051180964 -0.0626759309 0.1298096013 0.01 1.00
H 0.2740641053 -0.0613575628 0.1845707298 0.01 1.00
H 0.3240094252 -0.0614644575 0.0821539436 0.01 1.00
H 0.3481733804 -0.0628540887 0.0263147436 0.01 1.00
H 0.4032711171 0.0010333155 0.0060764026 0.01 1.00
H 0.4411433081 0.0609656155 0.0428778411 0.01 1.00
H 0.4090418224 0.0595047212 0.1000891320 0.01 1.00
C 0.5171901959 0.0636379833 0.1855017915 0.01 1.00
C 0.4845670526 0.0985569214 0.1977771049 0.01 1.00
C 0.5326615186 0.0637448780 0.1530126388 0.01 1.00
C 0.4683007676 0.0984500267 0.2328144265 0.01 1.00
C 0.4864839617 0.0634241938 0.2544738617 0.01 1.00
C 0.4718423269 0.0641368252 0.2870855226 0.01 1.00
C 0.4388307438 0.0993408160 0.2983562694 0.01 1.00
C 0.4191153791 0.1344379120 0.2772113683 0.01 1.00
C 0.4342432237 0.1340103332 0.2444771993 0.01 1.00
H 0.5283268802 0.0373418849 0.1992717039 0.01 1.00
H 0.5593397495 0.0386246214 0.1445105754 0.01 1.00
H 0.5093958800 0.0385177267 0.2469518633 0.01 1.00
H 0.4852319247 0.0371637271 0.3027910632 0.01 1.00
H 0.4301327377 0.1010154997 0.3230049026 0.01 1.00
H 0.3922605468 0.1609477998 0.2862034641 0.01 1.00
H 0.4243634828 0.1595225370 0.2290166749 0.01 1.00
C 0.6838568625 0.0335293070 0.1855017915 0.01 1.00
C 0.6512337193 -0.0013896312 0.1977771049 0.01 1.00
C 0.6993281853 0.0334224123 0.1530126388 0.01 1.00
C 0.6349674343 -0.0013183681 0.2328144265 0.01 1.00
C 0.6531506284 0.0337074648 0.2544738617 0.01 1.00
C 0.6385089936 0.0329948334 0.2870855226 0.01 1.00
C 0.6054974105 -0.0022091573 0.2983562694 0.01 1.00
C 0.5857820457 -0.0373062533 0.2772113683 0.01 1.00
C 0.6009098903 -0.0368430429 0.2444771993 0.01 1.00
H 0.6949935469 0.0598254053 0.1992717039 0.01 1.00
H 0.7260064162 0.0585070372 0.1445105754 0.01 1.00
H 0.6760625467 0.0586139319 0.2469518633 0.01 1.00
H 0.6518985914 0.0600035632 0.3027910632 0.01 1.00
H 0.5967994044 -0.0038838411 0.3230049026 0.01 1.00
H 0.5589272134 -0.0638161411 0.2862034641 0.01 1.00
H 0.5910301495 -0.0623552467 0.2290166749 0.01 1.00
C 0.8162547807 0.1335114912 0.1435795137 0.01 1.00
C 0.8488368022 0.0985925530 0.1313042003 0.01 1.00
C 0.8007423362 0.1334045965 0.1760686665 0.01 1.00
C 0.8651045376 0.0986994477 0.0962913804 0.01 1.00
C 0.8469610149 0.1337252806 0.0746074436 0.01 1.00
C 0.8615629783 0.1330126492 0.0420202843 0.01 1.00
C 0.8946156832 0.0978086585 0.0307495375 0.01 1.00
C 0.9143295975 0.0626759309 0.0518699370 0.01 1.00
C 0.8991606311 0.0631391413 0.0846041060 0.01 1.00
H 0.8051180964 0.1598075895 0.1298096013 0.01 1.00
H 0.7740641053 0.1585248530 0.1845707298 0.01 1.00
H 0.8240094252 0.1585961162 0.0821539436 0.01 1.00
H 0.8481733804 0.1599857474 0.0263147436 0.01 1.00
H 0.9032711171 0.0960983431 0.0060764026 0.01 1.00
H 0.9411433081 0.0362016747 0.0428778411 0.01 1.00
H 0.9090418224 0.0376269375 0.1000891320 0.01 1.00
C 0.6495881141 -0.0363798325 0.1435795137 0.01 1.00
C 0.6821701355 -0.0014608944 0.1313042003 0.01 1.00
C 0.6340756695 -0.0362729378 0.1760686665 0.01 1.00
C 0.6984378709 -0.0015321575 0.0962913804 0.01 1.00
C 0.6802943482 -0.0365579904 0.0746074436 0.01 1.00
C 0.6948963116 -0.0358809906 0.0420202843 0.01 1.00
C 0.7279490165 -0.0006413683 0.0307495375 0.01 1.00
C 0.7476629309 0.0344557278 0.0518699370 0.01 1.00
C 0.7324939645 0.0339925174 0.0846041060 0.01 1.00
H 0.6384514298 -0.0626759309 0.1298096013 0.01 1.00
H 0.6073974386 -0.0613575628 0.1845707298 0.01 1.00
H 0.6573427585 -0.0614644575 0.0821539436 0.01 1.00
H 0.6815067138 -0.0628540887 0.0263147436 0.01 1.00
H 0.7366044504 0.0010333155 0.0060764026 0.01 1.00
H 0.7744766414 0.0609656155 0.0428778411 0.01 1.00
H 0.7423751557 0.0595047212 0.1000891320 0.01 1.00
C 0.8505235292 0.0636379833 0.1855017915 0.01 1.00
C 0.8179003860 0.0985569214 0.1977771049 0.01 1.00
C 0.8659948520 0.0637448780 0.1530126388 0.01 1.00
C 0.8016341009 0.0984500267 0.2328144265 0.01 1.00
C 0.8198172951 0.0634241938 0.2544738617 0.01 1.00
C 0.8051756602 0.0641368252 0.2870855226 0.01 1.00
C 0.7721640771 0.0993408160 0.2983562694 0.01 1.00
C 0.7524487124 0.1344379120 0.2772113683 0.01 1.00
C 0.7675765570 0.1340103332 0.2444771993 0.01 1.00
H 0.8616602135 0.0373418849 0.1992717039 0.01 1.00
H 0.8926730828 0.0386246214 0.1445105754 0.01 1.00
H 0.8427292133 0.0385177267 0.2469518633 0.01 1.00
H 0.8185652581 0.0371637271 0.3027910632 0.01 1.00
H 0.7634660710 0.1010154997 0.3230049026 0.01 1.00
H 0.7255938801 0.1609477998 0.2862034641 0.01 1.00
H 0.7576968162 0.1595225370 0.2290166749 0.01 1.00
C 0.0171901959 0.2335293070 0.1855017915 0.01 1.00
C -0.0154329474 0.1986103688 0.1977771049 0.01 1.00
C 0.0326615186 0.2334224123 0.1530126388 0.01 1.00
C -0.0316992324 0.1986816319 0.2328144265 0.01 1.00
C -0.0135160383 0.2337074648 0.2544738617 0.01 1.00
C -0.0281576731 0.2329948334 0.2870855226 0.01 1.00
C -0.0611692562 0.1977908427 0.2983562694 0.01 1.00
C -0.0808846209 0.1626937467 0.2772113683 0.01 1.00
C -0.0657567763 0.1631569571 0.2444771993 0.01 1.00
H 0.0283268802 0.2598254053 0.1992717039 0.01 1.00
H 0.0593397495 0.2585070372 0.1445105754 0.01 1.00
H 0.0093958800 0.2586139319 0.2469518633 0.01 1.00
H -0.0147680753 0.2600035632 0.3027910632 0.01 1.00
H -0.0698672623 0.1961161589 0.3230049026 0.01 1.00
H -0.1077394532 0.1361838589 0.2862034641 0.01 1.00
H -0.0756365172 0.1376447533 0.2290166749 0.01 1.00
C 0.1495881141 0.3335114912 0.1435795137 0.01 1.00
C 0.1821701355 0.2985925530 0.1313042003 0.01 1.00
C 0.1340756695 0.3334045965 0.1760686665 0.01 1.00
C 0.1984378709 0.2986994477 0.0962913804 0.01 1.00
C 0.1802943482 0.3337252806 0.0746074436 0.01 1.00
C 0.1948963116 0.3330126492 0.0420202843 0.01 1.00
C 0.2279490165 0.2978086585 0.0307495375 0.01 1.00
C 0.2476629309 0.2626759309 0.0518699370 0.01 1.00
C 0.2324939645 0.2631391413 0.0846041060 0.01 1.00
H 0.1384514298 0.3598075895 0.1298096013 0.01 1.00
H 0.1073974386 0.3585248530 0.1845707298 0.01 1.00
H 0.1573427585 0.3585961162 0.0821539436 0.01 1.00
H 0.1815067138 0.3599857474 0.0263147436 0.01 1.00
H 0.2366044504 0.2960983431 0.0060764026 0.01 1.00
H 0.2744766414 0.2362016747 0.0428778411 0.01 1.00
H 0.2423751557 0.2376269375 0.1000891320 0.01 1.00
C -0.0170785526 0.1636201675 0.1435795137 0.01 1.00
C 0.0155034688 0.1985391056 0.1313042003 0.01 1.00
C -0.0325909972 0.1637270622 0.1760686665 0.01 1.00
C 0.0317712043 0.1984678425 0.0962913804 0.01 1.00
C 0.0136276815 0.1634420096 0.0746074436 0.01 1.00
C 0.0282296450 0.1641190094 0.0420202843 0.01 1.00
C 0.0612823499 0.1993586317 0.0307495375 0.01 1.00
C 0.0809962642 0.2344557278 0.0518699370 0.01 1.00
C 0.0658272978 0.2339925174 0.0846041060 0.01 1.00
H -0.0282152369 0.1373240691 0.1298096013 0.01 1.00
H -0.0592692280 0.1386424372 0.1845707298 0.01 1.00
H -0.0093239082 0.1385355425 0.0821539436 0.01 1.00
H 0.0148400471 0.1371459113 0.0263147436 0.01 1.00
H 0.0699377838 0.2010333155 0.0060764026 0.01 1.00
H 0.1078099747 0.2609656155 0.0428778411 0.01 1.00
H 0.0757084890 0.2595047212 0.1000891320 0.01 1.00
C 0.1838568625 0.2636379833 0.1855017915 0.01 1.00
C 0.1512337193 0.2985569214 0.1977771049 0.01 1.00
C 0.1993281853 0.2637448780 0.1530126388 0.01 1.00
C 0.1349674343 0.2984500267 0.2328144265 0.01 1.00
C 0.1531506284 0.2634241938 0.2544738617 0.01 1.00
C 0.1385089936 0.2641368252 0.2870855226 0.01 1.00
C 0.1054974105 0.2993408160 0.2983562694 0.01 1.00
C 0.0857820457 0.3344379120 0.2772113683 0.01 1.00
C 0.1009098903 0.3340103332 0.2444771993 0.01 1.00
H 0.1949935469 0.2373418849 0.1992717039 0.01 1.00
H 0.2260064162 0.2386246214 0.1445105754 0.01 1.00
H 0.1760625467 0.2385177267 0.2469518633 0.01 1.00
H 0.1518985914 0.2371637271 0.3027910632 0.01 1.00
H 0.0967994044 0.3010154997 0.3230049026 0.01 1.00
H 0.0589272134 0.3609477998 0.2862034641 0.01 1.00
H 0.0910301495 0.3595225370 0.2290166749 0.01 1.00
C 0.3505235292 0.2335293070 0.1855017915 0.01 1.00
C 0.3179003860 0.1986103688 0.1977771049 0.01 1.00
C 0.3659948520 0.2334224123 0.1530126388 0.01 1.00
C 0.3016341009 0.1986816319 0.2328144265 0.01 1.00
C 0.3198172951 0.2337074648 0.2544738617 0.01 1.00
C 0.3051756602 0.2329948334 0.2870855226 0.01 1.00
C 0.2721640771 0.1977908427 0.2983562694 0.01 1.00
C 0.2524487124 0.1626937467 0.2772113683 0.01 1.00
C 0.2675765570 0.1631569571 0.2444771993 0.01 1.00
H 0.3616602135 0.2598254053 0.1992717039 0.01 1.00
H 0.3926730828 0.2585070372 0.1445105754 0.01 1.00
H 0.3427292133 0.2586139319 0.2469518633 0.01 1.00
H 0.3185652581 0.2600035632 0.3027910632 0.01 1.00
H 0.2634660710 0.1961161589 0.3230049026 0.01 1.00
H 0.2255938801 0.1361838589 0.2862034641 0.01 1.00
H 0.2576968162 0.1376447533 0.2290166749 0.01 1.00
C 0.4829214474 0.3335114912 0.1435795137 0.01 1.00
C 0.5155034688 0.2985925530 0.1313042003 0.01 1.00
C 0.4674090028 0.3334045965 0.1760686665 0.01 1.00
C 0.5317712043 0.2986994477 0.0962913804 0.01 1.00
C 0.5136276815 0.3337252806 0.0746074436 0.01 1.00
C 0.5282296450 0.3330126492 0.0420202843 0.01 1.00
C 0.5612823499 0.2978086585 0.0307495375 0.01 1.00
C 0.5809962642 0.2626759309 0.0518699370 0.01 1.00
C 0.5658272978 0.2631391413 0.0846041060 0.01 1.00
H 0.4717847631 0.3598075895 0.1298096013 0.01 1.00
H 0.4407307720 0.3585248530 0.1845707298 0.01 1.00
H 0.4906760918 0.3585961162 0.0821539436 0.01 1.00
H 0.5148400471 0.3599857474 0.0263147436 0.01 1.00
H 0.5699377838 0.2960983431 0.0060764026 0.01 1.00
H 0.6078099747 0.2362016747 0.0428778411 0.01 1.00
H 0.5757084890 0.2376269375 0.1000891320 0.01 1.00
C 0.3162547807 0.1636201675 0.1435795137 0.01 1.00
C 0.3488368022 0.1985391056 0.1313042003 0.01 1.00
C 0.3007423362 0.1637270622 0.1760686665 0.01 1.00
C 0.3651045376 0.1984678425 0.0962913804 0.01 1.00
C 0.3469610149 0.1634420096 0.0746074436 0.01 1.00
C 0.3615629783 0.1641190094 0.0420202843 0.01 1.00
C 0.3946156832 0.1993586317 0.0307495375 0.01 1.00
C 0.4143295975 0.2344557278 0.0518699370 0.01 1.00
C 0.3991606311 0.2339925174 0.0846041060 0.01 1.00
H 0.3051180964 0.1373240691 0.1298096013 0.01 1.00
H 0.2740641053 0.1386424372 0.1845707298 0.01 1.00
H 0.3240094252 0.1385355425 0.0821539436 0.01 1.00
H 0.3481733804 0.1371459113 0.0263147436 0.01 1.00
H 0.4032711171 0.2010333155 0.0060764026 0.01 1.00
H 0.4411433081 0.2609656155 0.0428778411 0.01 1.00
H 0.4090418224 0.2595047212 0.1000891320 0.01 1.00
C 0.5171901959 0.2636379833 0.1855017915 0.01 1.00
C 0.4845670526 0.2985569214 0.1977771049 0.01 1.00
C 0.5326615186 0.2637448780 0.1530126388 0.01 1.00
C 0.4683007676 0.2984500267 0.2328144265 0.01 1.00
C 0.4864839617 0.2634241938 0.2544738617 0.01 1.00
C 0.4718423269 0.2641368252 0.2870855226 0.01 1.00
C 0.4388307438 0.2993408160 0.2983562694 0.01 1.00
C 0.4191153791 0.3344379120 0.2772113683 0.01 1.00
C 0.4342432237 0.3340103332 0.2444771993 0.01 1.00
H 0.5283268802 0.2373418849 0.1992717039 0.01 1.00
H 0.5593397495 0.2386246214 0.1445105754 0.01 1.00
H 0.5093958800 0.2385177267 0.2469518633 0.01 1.00
H 0.4852319247 0.2371637271 0.3027910632 0.01 1.00
H 0.4301327377 0.3010154997 0.3230049026 0.01 1.00
H 0.3922605468 0.3609477998 0.2862034641 0.01 1.00
H 0.4243634828 0.3595225370 0.2290166749 0.01 1.00
C 0.6838568625 0.2335293070 0.1855017915 0.01 1.00
C 0.6512337193 0.1986103688 0.1977771049 0.01 1.00
C 0.6993281853 0.2334224123 0.1530126388 0.01 1.00
C 0.6349674343 0.1986816319 0.2328144265 0.01 1.00
C 0.6531506284 0.2337074648 0.2544738617 0.01 1.00
C 0.6385089936 0.2329948334 0.2870855226 0.01 1.00
C 0.6054974105 0.1977908427 0.2983562694 0.01 1.00
C 0.5857820457 0.1626937467 0.2772113683 0.01 1.00
C 0.6009098903 0.1631569571 0.2444771993 0.01 1.00
H 0.6949935469 0.2598254053 0.1992717039 0.01 1.00
H 0.7260064162 0.2585070372 0.1445105754 0.01 1.00
H 0.6760625467 0.2586139319 0.2469518633 0.01 1.00
H 0.6518985914 0.2600035632 0.3027910632 0.01 1.00
H 0.5967994044 0.1961161589 0.3230049026 0.01 1.00
H 0.5589272134 0.1361838589 0.2862034641 0.01 1.00
H 0.5910301495 0.1376447533 0.2290166749 0.01 1.00
C 0.8162547807 0.3335114912 0.1435795137 0.01 1.00
C 0.8488368022 0.2985925530 0.1313042003 0.01 1.00
C 0.8007423362 0.3334045965 0.1760686665 0.01 1.00
C 0.8651045376 0.2986994477 0.0962913804 0.01 1.00
C 0.8469610149 0.3337252806 0.0746074436 0.01 1.00
C 0.8615629783 0.3330126492 0.0420202843 0.01 1.00
C 0.8946156832 0.2978086585 0.0307495375 0.01 1.00
C 0.9143295975 0.2626759309 0.0518699370 0.01 1.00
C 0.8991606311 0.2631391413 0.0846041060 0.01 1.00
H 0.8051180964 0.3598075895 0.1298096013 0.01 1.00
H 0.7740641053 0.3585248530 0.1845707298 0.01 1.00
H 0.8240094252 0.3585961162 0.0821539436 0.01 1.00
H 0.8481733804 0.3599857474 0.0263147436 0.01 1.00
H 0.9032711171 0.2960983431 0.0060764026 0.01 1.00
H 0.9411433081 0.2362016747 0.0428778411 0.01 1.00
H 0.9090418224 0.2376269375 0.1000891320 0.01 1.00
C 0.6495881141 0.1636201675 0.1435795137 0.01 1.00
C 0.6821701355 0.1985391056 0.1313042003 0.01 1.00
C 0.6340756695 0.1637270622 0.1760686665 0.01 1.00
C 0.6984378709 0.1984678425 0.0962913804 0.01 1.00
C 0.6802943482 0.1634420096 0.0746074436 0.01 1.00
C 0.6948963116 0.1641190094 0.0420202843 0.01 1.00
C 0.7279490165 0.1993586317 0.0307495375 0.01 1.00
C 0.7476629309 0.2344557278 0.0518699370 0.01 1.00
C 0.7324939645 0.2339925174 0.0846041060 0.01 1.00
H 0.6384514298 0.1373240691 0.1298096013 0.01 1.00
H 0.6073974386 0.1386424372 0.1845707298 0.01 1.00
H 0.6573427585 0.1385355425 0.0821539436 0.01 1.00
H 0.6815067138 0.1371459113 0.0263147436 0.01 1.00
H 0.7366044504 0.2010333155 0.0060764026 0.01 1.00
H 0.7744766414 0.2609656155 0.0428778411 0.01 1.00
H 0.7423751557 0.2595047212 0.1000891320 0.01 1.00
C 0.8505235292 0.2636379833 0.1855017915 0.01 1.00
C 0.8179003860 0.2985569214 0.1977771049 0.01 1.00
C 0.8659948520 0.2637448780 0.1530126388 0.01 1.00
C 0.8016341009 0.2984500267 0.2328144265 0.01 1.00
C 0.8198172951 0.2634241938 0.2544738617 0.01 1.00
C 0.8051756602 0.2641368252 0.2870855226 0.01 1.00
C 0.7721640771 0.2993408160 0.2983562694 0.01 1.00
C 0.7524487124 0.3344379120 0.2772113683 0.01 1.00
C 0.7675765570 0.3340103332 0.2444771993 0.01 1.00
H 0.8616602135 0.2373418849 0.1992717039 0.01 1.00
H 0.8926730828 0.2386246214 0.1445105754 0.01 1.00
H 0.8427292133 0.2385177267 0.2469518633 0.01 1.00
H 0.8185652581 0.2371637271 0.3027910632 0.01 1.00
H 0.7634660710 0.3010154997 0.3230049026 0.01 1.00
H 0.7255938801 0.3609477998 0.2862034641 0.01 1.00
H 0.7576968162 0.3595225370 0.2290166749 0.01 1.00
C 0.0171901959 0.4335293070 0.1855017915 0.01 1.00
C -0.0154329474 0.3986103688 0.1977771049 0.01 1.00
C 0.0326615186 0.4334224123 0.1530126388 0.01 1.00
C -0.0316992324 0.3986816319 0.2328144265 0.01 1.00
C -0.0135160383 0.4337074648 0.2544738617 0.01 1.00
C -0.0281576731 0.4329948334 0.2870855226 0.01 1.00
C -0.0611692562 0.3977908427 0.2983562694 0.01 1.00
C -0.0808846209 0.3626937467 0.2772113683 0.01 1.00
C -0.0657567763 0.3631569571 0.2444771993 0.01 1.00
H 0.0283268802 0.4598254053 0.1992717039 0.01 1.00
H 0.0593397495 0.4585070372 0.1445105754 0.01 1.00
H 0.0093958800 0.4586139319 0.2469518633 0.01 1.00
H -0.0147680753 0.4600035632 0.3027910632 0.01 1.00
H -0.0698672623 0.3961161589 0.3230049026 0.01 1.00
H -0.1077394532 0.3361838589 0.2862034641 0.01 1.00
H -0.0756365172 0.3376447533 0.2290166749 0.01 1.00
C 0.1495881141 0.5335114912 0.1435795137 0.01 1.00
C 0.1821701355 0.4985925530 0.1313042003 0.01 1.00
C 0.1340756695 0.5334045965 0.1760686665 0.01 1.00
C 0.1984378709 0.4986994477 0.0962913804 0.01 1.00
C 0.1802943482 0.5337252806 0.0746074436 0.01 1.00
C 0.1948963116 0.5330126492 0.0420202843 0.01 1.00
C 0.2279490165 0.4978086585 0.0307495375 0.01 1.00
C 0.2476629309 0.4626759309 0.0518699370 0.01 1.00
C 0.2324939645 0.4631391413 0.0846041060 0.01 1.00
H 0.1384514298 0.5598075895 0.1298096013 0.01 1.00
H 0.1073974386 0.5585248530 0.1845707298 0.01 1.00
H 0.1573427585 0.5585961162 0.0821539436 0.01 1.00
H 0.1815067138 0.5599857474 0.0263147436 0.01 1.00
H 0.2366044504 0.4960983431 0.0060764026 0.01 1.00
H 0.2744766414 0.4362016747 0.0428778411 0.01 1.00
H 0.2423751557 0.4376269375 0.1000891320 0.01 1.00
C -0.0170785526 0.3636201675 0.1435795137 0.01 1.00
C 0.0155034688 0.3985391056 0.1313042003 0.01 1.00
C -0.0325909972 0.3637270622 0.1760686665 0.01 1.00
C 0.0317712043 0.3984678425 0.0962913804 0.01 1.00
C 0.0136276815 0.3634420096 0.0746074436 0.01 1.00
C 0.0282296450 0.3641190094 0.0420202843 0.01 1.00
C 0.0612823499 0.3993586317 0.0307495375 0.01 1.00
C 0.0809962642 0.4344557278 0.0518699370 0.01 1.00
C 0.0658272978 0.4339925174 0.0846041060 0.01 1.00
H -0.0282152369 0.3373240691 0.1298096013 0.01 1.00
H -0.0592692280 0.3386424372 0.1845707298 0.01 1.00
H -0.0093239082 0.3385355425 0.0821539436 0.01 1.00
H 0.0148400471 0.3371459113 0.0263147436 0.01 1.00
H 0.0699377838 0.4010333155 0.0060764026 0.01 1.00
H 0.1078099747 0.4609656155 0.0428778411 0.01 1.00
H 0.0757084890 0.4595047212 0.1000891320 0.01 1.00
C 0.1838568625 0.4636379833 0.1855017915 0.01 1.00
C 0.1512337193 0.4985569214 0.1977771049 0.01 1.00
C 0.1993281853 0.4637448780 0.1530126388 0.01 1.00
C 0.1349674343 0.4984500267 0.2328144265 0.01 1.00
C 0.1531506284 0.4634241938 0.2544738617 0.01 1.00
C 0.1385089936 0.4641368252 0.2870855226 0.01 1.00
C 0.1054974105 0.4993408160 0.2983562694 0.01 1.00
C 0.0857820457 0.5344379120 0.2772113683 0.01 1.00
C 0.1009098903 0.5340103332 0.2444771993 0.01 1.00
H 0.1949935469 0.4373418849 0.1992717039 0.01 1.00
H 0.2260064162 0.4386246214 0.1445105754 0.01 1.00
H 0.1760625467 0.4385177267 0.2469518633 0.01 1.00
H 0.1518985914 0.4371637271 0.3027910632 0.01 1.00
H 0.0967994044 0.5010154997 0.3230049026 0.01 1.00
H 0.0589272134 0.5609477998 0.2862034641 0.01 1.00
H 0.0910301495 0.5595225370 0.2290166749 0.01 1.00
C 0.3505235292 0.4335293070 0.1855017915 0.01 1.00
C 0.3179003860 0.3986103688 0.1977771049 0.01 1.00
C 0.3659948520 0.4334224123 0.1530126388 0.01 1.00
C 0.3016341009 0.3986816319 0.2328144265 0.01 1.00
C 0.3198172951 0.4337074648 0.2544738617 0.01 1.00
C 0.3051756602 0.4329948334 0.2870855226 0.01 1.00
C 0.2721640771 0.3977908427 0.2983562694 0.01 1.00
C 0.2524487124 0.3626937467 0.2772113683 0.01 1.00
C 0.2675765570 0.3631569571 0.2444771993 0.01 1.00
H 0.3616602135 0.4598254053 0.1992717039 0.01 1.00
H 0.3926730828 0.4585070372 0.1445105754 0.01 1.00
H 0.3427292133 0.4586139319 0.2469518633 0.01 1.00
H 0.3185652581 0.4600035632 0.3027910632 0.01 1.00
H 0.2634660710 0.3961161589 0.3230049026 0.01 1.00
H 0.2255938801 0.3361838589 0.2862034641 0.01 1.00
H 0.2576968162 0.3376447533 0.2290166749 0.01 1.00
C 0.4829214474 0.5335114912 0.1435795137 0.01 1.00
C 0.5155034688 0.4985925530 0.1313042003 0.01 1.00
C 0.4674090028 0.5334045965 0.1760686665 0.01 1.00
C 0.5317712043 0.4986994477 0.0962913804 0.01 1.00
C 0.5136276815 0.5337252806 0.0746074436 0.01 1.00
C 0.5282296450 0.5330126492 0.0420202843 0.01 1.00
C 0.5612823499 0.4978086585 0.0307495375 0.01 1.00
C 0.5809962642 0.4626759309 0.0518699370 0.01 1.00
C 0.5658272978 0.4631391413 0.0846041060 0.01 1.00
H 0.4717847631 0.5598075895 0.1298096013 0.01 1.00
H 0.4407307720 0.5585248530 0.1845707298 0.01 1.00
H 0.4906760918 0.5585961162 0.0821539436 0.01 1.00
H 0.5148400471 0.5599857474 0.0263147436 0.01 1.00
H 0.5699377838 0.4960983431 0.0060764026 0.01 1.00
H 0.6078099747 0.4362016747 0.0428778411 0.01 1.00
H 0.5757084890 0.4376269375 0.1000891320 0.01 1.00
C 0.3162547807 0.3636201675 0.1435795137 0.01 1.00
C 0.3488368022 0.3985391056 0.1313042003 0.01 1.00
C 0.3007423362 0.3637270622 0.1760686665 0.01 1.00
C 0.3651045376 0.3984678425 0.0962913804 0.01 1.00
C 0.3469610149 0.3634420096 0.0746074436 0.01 1.00
C 0.3615629783 0.3641190094 0.0420202843 0.01 1.00
C 0.3946156832 0.3993586317 0.0307495375 0.01 1.00
C 0.4143295975 0.4344557278 0.0518699370 0.01 1.00
C 0.3991606311 0.4339925174 0.0846041060 0.01 1.00
H 0.3051180964 0.3373240691 0.1298096013 0.01 1.00
H 0.2740641053 0.3386424372 0.1845707298 0.01 1.00
H 0.3240094252 0.3385355425 0.0821539436 0.01 1.00
H 0.3481733804 0.3371459113 0.0263147436 0.01 1.00
H 0.4032711171 0.4010333155 0.0060764026 0.01 1.00
H 0.4411433081 0.4609656155 0.0428778411 0.01 1.00
H 0.4090418224 0.4595047212 0.1000891320 0.01 1.00
C 0.5171901959 0.4636379833 0.1855017915 0.01 1.00
C 0.4845670526 0.4985569214 0.1977771049 0.01 1.00
C 0.5326615186 0.4637448780 0.1530126388 0.01 1.00
C 0.4683007676 0.4984500267 0.2328144265 0.01 1.00
C 0.4864839617 0.4634241938 0.2544738617 0.01 1.00
C 0.4718423269 0.4641368252 0.2870855226 0.01 1.00
C 0.4388307438 0.4993408160 0.2983562694 0.01 1.00
C 0.4191153791 0.5344379120 0.2772113683 0.01 1.00
C 0.4342432237 0.5340103332 0.2444771993 0.01 1.00
H 0.5283268802 0.4373418849 0.1992717039 0.01 1.00
H 0.5593397495 0.4386246214 0.1445105754 0.01 1.00
H 0.5093958800 0.4385177267 0.2469518633 0.01 1.00
H 0.4852319247 0.4371637271 0.3027910632 0.01 1.00
H 0.4301327377 0.5010154997 0.3230049026 0.01 1.00
H 0.3922605468 0.5609477998 0.2862034641 0.01 1.00
H 0.4243634828 0.5595225370 0.2290166749 0.01 1.00
C 0.6838568625 0.4335293070 0.1855017915 0.01 1.00
C 0.6512337193 0.3986103688 0.1977771049 0.01 1.00
C 0.6993281853 0.4334224123 0.1530126388 0.01 1.00
C 0.6349674343 0.3986816319 0.2328144265 0.01 1.00
C 0.6531506284 0.4337074648 0.2544738617 0.01 1.00
C 0.6385089936 0.4329948334 0.2870855226 0.01 1.00
C 0.6054974105 0.3977908427 0.2983562694 0.01 1.00
C 0.5857820457 0.3626937467 0.2772113683 0.01 1.00
C 0.6009098903 0.3631569571 0.2444771993 0.01 1.00
H 0.6949935469 0.4598254053 0.1992717039 0.01 1.00
H 0.7260064162 0.4585070372 0.1445105754 0.01 1.00
H 0.6760625467 0.4586139319 0.2469518633 0.01 1.00
H 0.6518985914 0.4600035632 0.3027910632 0.01 1.00
H 0.5967994044 0.3961161589 0.3230049026 0.01 1.00
H 0.5589272134 0.3361838589 0.2862034641 0.01 1.00
H 0.5910301495 0.3376447533 0.2290166749 0.01 1.00
C 0.8162547807 0.5335114912 0.1435795137 0.01 1.00
C 0.8488368022 0.4985925530 0.1313042003 0.01 1.00
C 0.8007423362 0.5334045965 0.1760686665 0.01 1.00
C 0.8651045376 0.4986994477 0.0962913804 0.01 1.00
C 0.8469610149 0.5337252806 0.0746074436 0.01 1.00
C 0.8615629783 0.5330126492 0.0420202843 0.01 1.00
C 0.8946156832 0.4978086585 0.0307495375 0.01 1.00
C 0.9143295975 0.4626759309 0.0518699370 0.01 1.00
C 0.8991606311 0.4631391413 0.0846041060 0.01 1.00
H 0.8051180964 0.5598075895 0.1298096013 0.01 1.00
H 0.7740641053 0.5585248530 0.1845707298 0.01 1.00
H 0.8240094252 0.5585961162 0.0821539436 0.01 1.00
H 0.8481733804 0.5599857474 0.0263147436 0.01 1.00
H 0.9032711171 0.4960983431 0.0060764026 0.01 1.00
H 0.9411433081 0.4362016747 0.0428778411 0.01 1.00
H 0.9090418224 0.4376269375 0.1000891320 0.01 1.00
C 0.6495881141 0.3636201675 0.1435795137 0.01 1.00
C 0.6821701355 0.3985391056 0.1313042003 0.01 1.00
C 0.6340756695 0.3637270622 0.1760686665 0.01 1.00
C 0.6984378709 0.3984678425 0.0962913804 0.01 1.00
C 0.6802943482 0.3634420096 0.0746074436 0.01 1.00
C 0.6948963116 0.3641190094 0.0420202843 0.01 1.00
C 0.7279490165 0.3993586317 0.0307495375 0.01 1.00
C 0.7476629309 0.4344557278 0.0518699370 0.01 1.00
C 0.7324939645 0.4339925174 0.0846041060 0.01 1.00
H 0.6384514298 0.3373240691 0.1298096013 0.01 1.00
H 0.6073974386 0.3386424372 0.1845707298 0.01 1.00
H 0.6573427585 0.3385355425 0.0821539436 0.01 1.00
H 0.6815067138 0.3371459113 0.0263147436 0.01 1.00
H 0.7366044504 0.4010333155 0.0060764026 0.01 1.00
H 0.7744766414 0.4609656155 0.0428778411 0.01 1.00
H 0.7423751557 0.4595047212 0.1000891320 0.01 1.00
C 0.8505235292 0.4636379833 0.1855017915 0.01 1.00
C 0.8179003860 0.4985569214 0.1977771049 0.01 1.00
C 0.8659948520 0.4637448780 0.1530126388 0.01 1.00
C 0.8016341009 0.4984500267 0.2328144265 0.01 1.00
C 0.8198172951 0.4634241938 0.2544738617 0.01 1.00
C 0.8051756602 0.4641368252 0.2870855226 0.01 1.00
C 0.7721640771 0.4993408160 0.2983562694 0.01 1.00
C 0.7524487124 0.5344379120 0.2772113683 0.01 1.00
C 0.7675765570 0.5340103332 0.2444771993 0.01 1.00
H 0.8616602135 0.4373418849 0.1992717039 0.01 1.00
H 0.8926730828 0.4386246214 0.1445105754 0.01 1.00
H 0.8427292133 0.4385177267 0.2469518633 0.01 1.00
H 0.8185652581 0.4371637271 0.3027910632 0.01 1.00
H 0.7634660710 0.5010154997 0.3230049026 0.01 1.00
H 0.7255938801 0.5609477998 0.2862034641 0.01 1.00
H 0.7576968162 0.5595225370 0.2290166749 0.01 1.00
C 0.0171901959 0.6335293070 0.1855017915 0.01 1.00
C -0.0154329474 0.5986103688 0.1977771049 0.01 1.00
C 0.0326615186 0.6334224123 0.1530126388 0.01 1.00
C -0.0316992324 0.5986816319 0.2328144265 0.01 1.00
C -0.0135160383 0.6337074648 0.2544738617 0.01 1.00
C -0.0281576731 0.6329948334 0.2870855226 0.01 1.00
C -0.0611692562 0.5977908427 0.2983562694 0.01 1.00
C -0.0808846209 0.5626937467 0.2772113683 0.01 1.00
C -0.0657567763 0.5631569571 0.2444771993 0.01 1.00
H 0.0283268802 0.6598254053 0.1992717039 0.01 1.00
H 0.0593397495 0.6585070372 0.1445105754 0.01 1.00
H 0.0093958800 0.6586139319 0.2469518633 0.01 1.00
H -0.0147680753 0.6600035632 0.3027910632 0.01 1.00
H -0.0698672623 0.5961161589 0.3230049026 0.01 1.00
H -0.1077394532 0.5361838589 0.2862034641 0.01 1.00
H -0.0756365172 0.5376447533 0.2290166749 0.01 1.00
C 0.1495881141 0.7335114912 0.1435795137 0.01 1.00
C 0.1821701355 0.6985925530 0.1313042003 0.01 1.00
C 0.1340756695 0.7334045965 0.1760686665 0.01 1.00
C 0.1984378709 0.6986994477 0.0962913804 0.01 1.00
C 0.1802943482 0.7337252806 0.0746074436 0.01 1.00
C 0.1948963116 0.7330126492 0.0420202843 0.01 1.00
C 0.2279490165 0.6978086585 0.0307495375 0.01 1.00
C 0.2476629309 0.6626759309 0.0518699370 0.01 1.00
C 0.2324939645 0.6631391413 0.0846041060 0.01 1.00
H 0.1384514298 0.7598075895 0.1298096013 0.01 1.00
H 0.1073974386 0.7585248530 0.1845707298 0.01 1.00
H 0.1573427585 0.7585961162 0.0821539436 0.01 1.00
H 0.1815067138 0.7599857474 0.0263147436 0.01 1.00
H 0.2366044504 0.6960983431 0.0060764026 0.01 1.00
H 0.2744766414 0.6362016747 0.0428778411 0.01 1.00
H 0.2423751557 0.6376269375 0.1000891320 0.01 1.00
C -0.0170785526 0.5636201675 0.1435795137 0.01 1.00
C 0.0155034688 0.5985391056 0.1313042003 0.01 1.00
C -0.0325909972 0.5637270622 0.1760686665 0.01 1.00
C 0.0317712043 0.5984678425 0.0962913804 0.01 1.00
C 0.0136276815 0.5634420096 0.0746074436 0.01 1.00
C 0.0282296450 0.5641190094 0.0420202843 0.01 1.00
C 0.0612823499 0.5993586317 0.0307495375 0.01 1.00
C 0.0809962642 0.6344557278 0.0518699370 0.01 1.00
C 0.0658272978 0.6339925174 0.0846041060 0.01 1.00
H -0.0282152369 0.5373240691 0.1298096013 0.01 1.00
H -0.0592692280 0.5386424372 0.1845707298 0.01 1.00
H -0.0093239082 0.5385355425 0.0821539436 0.01 1.00
H 0.0148400471 0.5371459113 0.0263147436 0.01 1.00
H 0.0699377838 0.6010333155 0.0060764026 0.01 1.00
H 0.1078099747 0.6609656155 0.0428778411 0.01 1.00
H 0.0757084890 0.6595047212 0.1000891320 0.01 1.00
C 0.1838568625 0.6636379833 0.1855017915 0.01 1.00
C 0.1512337193 0.6985569214 0.1977771049 0.01 1.00
C 0.1993281853 0.6637448780 0.1530126388 0.01 1.00
C 0.1349674343 0.6984500267 0.2328144265 0.01 1.00
C 0.1531506284 0.6634241938 0.2544738617 0.01 1.00
C 0.1385089936 0.6641368252 0.2870855226 0.01 1.00
C 0.1054974105 0.6993408160 0.2983562694 0.01 1.00
C 0.0857820457 0.7344379120 0.2772113683 0.01 1.00
C 0.1009098903 0.7340103332 0.2444771993 0.01 1.00
H 0.1949935469 0.6373418849 0.1992717039 0.01 1.00
H 0.2260064162 0.6386246214 0.1445105754 0.01 1.00
H 0.1760625467 0.6385177267 0.2469518633 0.01 1.00
H 0.1518985914 0.6371637271 0.3027910632 0.01 1.00
H 0.0967994044 0.7010154997 0.3230049026 0.01 1.00
H 0.0589272134 0.7609477998 0.2862034641 0.01 1.00
H 0.0910301495 0.7595225370 0.2290166749 0.01 1.00
C 0.3505235292 0.6335293070 0.1855017915 0.01 1.00
C 0.3179003860 0.5986103688 0.1977771049 0.01 1.00
C 0.3659948520 0.6334224123 0.1530126388 0.01 1.00
C 0.3016341009 0.5986816319 0.2328144265 0.01 1.00
C 0.3198172951 0.6337074648 0.2544738617 0.01 1.00
C 0.3051756602 0.6329948334 0.2870855226 0.01 1.00
C 0.2721640771 0.5977908427 0.2983562694 0.01 1.00
C 0.2524487124 0.5626937467 0.2772113683 0.01 1.00
C 0.2675765570 0.5631569571 0.2444771993 0.01 1.00
H 0.3616602135 0.6598254053 0.1992717039 0.01 1.00
H 0.3926730828 0.6585070372 0.1445105754 0.01 1.00
H 0.3427292133 0.6586139319 0.2469518633 0.01 1.00
H 0.3185652581 0.6600035632 0.3027910632 0.01 1.00
H 0.2634660710 0.5961161589 0.3230049026 0.01 1.00
H 0.2255938801 0.5361838589 0.2862034641 0.01 1.00
H 0.2576968162 0.5376447533 0.2290166749 0.01 1.00
C 0.4829214474 0.7335114912 0.1435795137 0.01 1.00
C 0.5155034688 0.6985925530 0.1313042003 0.01 1.00
C 0.4674090028 0.7334045965 0.1760686665 0.01 1.00
C 0.5317712043 0.6986994477 0.0962913804 0.01 1.00
C 0.5136276815 0.7337252806 0.0746074436 0.01 1.00
C 0.5282296450 0.7330126492 0.0420202843 0.01 1.00
C 0.5612823499 0.6978086585 0.0307495375 0.01 1.00
C 0.5809962642 0.6626759309 0.0518699370 0.01 1.00
C 0.5658272978 0.6631391413 0.0846041060 0.01 1.00
H 0.4717847631 0.7598075895 0.1298096013 0.01 1.00
H 0.4407307720 0.7585248530 0.1845707298 0.01 1.00
H 0.4906760918 0.7585961162 0.0821539436 0.01 1.00
H 0.5148400471 0.7599857474 0.0263147436 0.01 1.00
H 0.5699377838 0.6960983431 0.0060764026 0.01 1.00
H 0.6078099747 0.6362016747 0.0428778411 0.01 1.00
H 0.5757084890 0.6376269375 0.1000891320 0.01 1.00
C 0.3162547807 0.5636201675 0.1435795137 0.01 1.00
C 0.3488368022 0.5985391056 0.1313042003 0.01 1.00
C 0.3007423362 0.5637270622 0.1760686665 0.01 1.00
C 0.3651045376 0.5984678425 0.0962913804 0.01 1.00
C 0.3469610149 0.5634420096 0.0746074436 0.01 1.00
C 0.3615629783 0.5641190094 0.0420202843 0.01 1.00
C 0.3946156832 0.5993586317 0.0307495375 0.01 1.00
C 0.4143295975 0.6344557278 0.0518699370 0.01 1.00
C 0.3991606311 0.6339925174 0.0846041060 0.01 1.00
H 0.3051180964 0.5373240691 0.1298096013 0.01 1.00
H 0.2740641053 0.5386424372 0.1845707298 0.01 1.00
H 0.3240094252 0.5385355425 0.0821539436 0.01 1.00
H 0.3481733804 0.5371459113 0.0263147436 0.01 1.00
H 0.4032711171 0.6010333155 0.0060764026 0.01 1.00
H 0.4411433081 0.6609656155 0.0428778411 0.01 1.00
H 0.4090418224 0.6595047212 0.1000891320 0.01 1.00
C 0.5171901959 0.6636379833 0.1855017915 0.01 1.00
C 0.4845670526 0.6985569214 0.1977771049 0.01 1.00
C 0.5326615186 0.6637448780 0.1530126388 0.01 1.00
C 0.4683007676 0.6984500267 0.2328144265 0.01 1.00
C 0.4864839617 0.6634241938 0.2544738617 0.01 1.00
C 0.4718423269 0.6641368252 0.2870855226 0.01 1.00
C 0.4388307438 0.6993408160 0.2983562694 0.01 1.00
C 0.4191153791 0.7344379120 0.2772113683 0.01 1.00
C 0.4342432237 0.7340103332 0.2444771993 0.01 1.00
H 0.5283268802 0.6373418849 0.1992717039 0.01 1.00
H 0.5593397495 0.6386246214 0.1445105754 0.01 1.00
H 0.5093958800 0.6385177267 0.2469518633 0.01 1.00
H 0.4852319247 0.6371637271 0.3027910632 0.01 1.00
H 0.4301327377 0.7010154997 0.3230049026 0.01 1.00
H 0.3922605468 0.7609477998 0.2862034641 0.01 1.00
H 0.4243634828 0.7595225370 0.2290166749 0.01 1.00
C 0.6838568625 0.6335293070 0.1855017915 0.01 1.00
C 0.6512337193 0.5986103688 0.1977771049 0.01 1.00
C 0.6993281853 0.6334224123 0.1530126388 0.01 1.00
C 0.6349674343 0.5986816319 0.2328144265 0.01 1.00
C 0.6531506284 0.6337074648 0.2544738617 0.01 1.00
C 0.6385089936 0.6329948334 0.2870855226 0.01 1.00
C 0.6054974105 0.5977908427 0.2983562694 0.01 1.00
C 0.5857820457 0.5626937467 0.2772113683 0.01 1.00
C 0.6009098903 0.5631569571 0.2444771993 0.01 1.00
H 0.6949935469 0.6598254053 0.1992717039 0.01 1.00
H 0.7260064162 0.6585070372 0.1445105754 0.01 1.00
H 0.6760625467 0.6586139319 0.2469518633 0.01 1.00
H 0.6518985914 0.6600035632 0.3027910632 0.01 1.00
H 0.5967994044 0.5961161589 0.3230049026 0.01 1.00
H 0.5589272134 0.5361838589 0.2862034641 0.01 1.00
H 0.5910301495 0.5376447533 0.2290166749 0.01 1.00
C 0.8162547807 0.7335114912 0.1435795137 0.01 1.00
C 0.8488368022 0.6985925530 0.1313042003 0.01 1.00
C 0.8007423362 0.7334045965 0.1760686665 0.01 1.00
C 0.8651045376 0.6986994477 0.0962913804 0.01 1.00
C 0.8469610149 0.7337252806 0.0746074436 0.01 1.00
C 0.8615629783 0.7330126492 0.0420202843 0.01 1.00
C 0.8946156832 0.6978086585 0.0307495375 0.01 1.00
C 0.9143295975 0.6626759309 0.0518699370 0.01 1.00
C 0.8991606311 0.6631391413 0.0846041060 0.01 1.00
H 0.8051180964 0.7598075895 0.1298096013 0.01 1.00
H 0.7740641053 0.7585248530 0.1845707298 0.01 1.00
H 0.8240094252 0.7585961162 0.0821539436 0.01 1.00
H 0.8481733804 0.7599857474 0.0263147436 0.01 1.00
H 0.9032711171 0.6960983431 0.0060764026 0.01 1.00
H 0.9411433081 0.6362016747 0.0428778411 0.01 1.00
H 0.9090418224 0.6376269375 0.1000891320 0.01 1.00
C 0.6495881141 0.5636201675 0.1435795137 0.01 1.00
C 0.6821701355 0.5985391056 0.1313042003 0.01 1.00
C 0.6340756695 0.5637270622 0.1760686665 0.01 1.00
C 0.6984378709 0.5984678425 0.0962913804 0.01 1.00
C 0.6802943482 0.5634420096 0.0746074436 0.01 1.00
C 0.6948963116 0.5641190094 0.0420202843 0.01 1.00
C 0.7279490165 0.5993586317 0.0307495375 0.01 1.00
C 0.7476629309 0.6344557278 0.0518699370 0.01 1.00
C 0.7324939645 0.6339925174 0.0846041060 0.01 1.00
H 0.6384514298 0.5373240691 0.1298096013 0.01 1.00
H 0.6073974386 0.5386424372 0.1845707298 0.01 1.00
H 0.6573427585 0.5385355425 0.0821539436 0.01 1.00
H 0.6815067138 0.5371459113 0.0263147436 0.01 1.00
H 0.7366044504 0.6010333155 0.0060764026 0.01 1.00
H 0.7744766414 0.6609656155 0.0428778411 0.01 1.00
H 0.7423751557 0.6595047212 0.1000891320 0.01 1.00
C 0.8505235292 0.6636379833 0.1855017915 0.01 1.00
C 0.8179003860 0.6985569214 0.1977771049 0.01 1.00
C 0.8659948520 0.6637448780 0.1530126388 0.01 1.00
C 0.8016341009 0.6984500267 0.2328144265 0.01 1.00
C 0.8198172951 0.6634241938 0.2544738617 0.01 1.00
C 0.8051756602 0.6641368252 0.2870855226 0.01 1.00
C 0.7721640771 0.6993408160 0.2983562694 0.01 1.00
C 0.7524487124 0.7344379120 0.2772113683 0.01 1.00
C 0.7675765570 0.7340103332 0.2444771993 0.01 1.00
H 0.8616602135 0.6373418849 0.1992717039 0.01 1.00
H 0.8926730828 0.6386246214 0.1445105754 0.01 1.00
H 0.8427292133 0.6385177267 0.2469518633 0.01 1.00
H 0.8185652581 0.6371637271 0.3027910632 0.01 1.00
H 0.7634660710 0.7010154997 0.3230049026 0.01 1.00
H 0.7255938801 0.7609477998 0.2862034641 0.01 1.00
H 0.7576968162 0.7595225370 0.2290166749 0.01 1.00
C 0.0171901959 0.8335293070 0.1855017915 0.01 1.00
C -0.0154329474 0.7986103688 0.1977771049 0.01 1.00
C 0.0326615186 0.8334224123 0.1530126388 0.01 1.00
C -0.0316992324 0.7986816319 0.2328144265 0.01 1.00
C -0.0135160383 0.8337074648 0.2544738617 0.01 1.00
C -0.0281576731 0.8329948334 0.2870855226 0.01 1.00
C -0.0611692562 0.7977908427 0.2983562694 0.01 1.00
C -0.0808846209 0.7626937467 0.2772113683 0.01 1.00
C -0.0657567763 0.7631569571 0.2444771993 0.01 1.00
H 0.0283268802 0.8598254053 0.1992717039 0.01 1.00
H 0.0593397495 0.8585070372 0.1445105754 0.01 1.00
H 0.0093958800 0.8586139319 0.2469518633 0.01 1.00
H -0.0147680753 0.8600035632 0.3027910632 0.01 1.00
H -0.0698672623 0.7961161589 0.3230049026 0.01 1.00
H -0.1077394532 0.7361838589 0.2862034641 0.01 1.00
H -0.0756365172 0.7376447533 0.2290166749 0.01 1.00
C 0.1495881141 0.9335114912 0.1435795137 0.01 1.00
C 0.1821701355 0.8985925530 0.1313042003 0.01 1.00
C 0.1340756695 0.9334045965 0.1760686665 0.01 1.00
C 0.1984378709 0.8986994477 0.0962913804 0.01 1.00
C 0.1802943482 0.9337252806 0.0746074436 0.01 1.00
C 0.1948963116 0.9330126492 0.0420202843 0.01 1.00
C 0.2279490165 0.8978086585 0.0307495375 0.01 1.00
C 0.2476629309 0.8626759309 0.0518699370 0.01 1.00
C 0.2324939645 0.8631391413 0.0846041060 0.01 1.00
H 0.1384514298 0.9598075895 0.1298096013 0.01 1.00
H 0.1073974386 0.9585248530 0.1845707298 0.01 1.00
H 0.1573427585 0.9585961162 0.0821539436 0.01 1.00
H 0.1815067138 0.9599857474 0.0263147436 0.01 1.00
H 0.2366044504 0.8960983431 0.0060764026 0.01 1.00
H 0.2744766414 0.8362016747 0.0428778411 0.01 1.00
H 0.2423751557 0.8376269375 0.1000891320 0.01 1.00
C -0.0170785526 0.7636201675 0.1435795137 0.01 1.00
C 0.0155034688 0.7985391056 0.1313042003 0.01 1.00
C -0.0325909972 0.7637270622 0.1760686665 0.01 1.00
C 0.0317712043 0.7984678425 0.0962913804 0.01 1.00
C 0.0136276815 0.7634420096 0.0746074436 0.01 1.00
C 0.0282296450 0.7641190094 0.0420202843 0.01 1.00
C 0.0612823499 0.7993586317 0.0307495375 0.01 1.00
C 0.0809962642 0.8344557278 0.0518699370 0.01 1.00
C 0.0658272978 0.8339925174 0.0846041060 0.01 1.00
H -0.0282152369 0.7373240691 0.1298096013 0.01 1.00
H -0.0592692280 0.7386424372 0.1845707298 0.01 1.00
H -0.0093239082 0.7385355425 0.0821539436 0.01 1.00
H 0.0148400471 0.7371459113 0.0263147436 0.01 1.00
H 0.0699377838 0.8010333155 0.0060764026 0.01 1.00
H 0.1078099747 0.8609656155 0.0428778411 0.01 1.00
H 0.0757084890 0.8595047212 0.1000891320 0.01 1.00
C 0.1838568625 0.8636379833 0.1855017915 0.01 1.00
C 0.1512337193 0.8985569214 0.1977771049 0.01 1.00
C 0.1993281853 0.8637448780 0.1530126388 0.01 1.00
C 0.1349674343 0.8984500267 0.2328144265 0.01 1.00
C 0.1531506284 0.8634241938 0.2544738617 0.01 1.00
C 0.1385089936 0.8641368252 0.2870855226 0.01 1.00
C 0.1054974105 0.8993408160 0.2983562694 0.01 1.00
C 0.0857820457 0.9344379120 0.2772113683 0.01 1.00
C 0.1009098903 0.9340103332 0.2444771993 0.01 1.00
H 0.1949935469 0.8373418849 0.1992717039 0.01 1.00
H 0.2260064162 0.8386246214 0.1445105754 0.01 1.00
H 0.1760625467 0.8385177267 0.2469518633 0.01 1.00
H 0.1518985914 0.8371637271 0.3027910632 0.01 1.00
H 0.0967994044 0.9010154997 0.3230049026 0.01 1.00
H 0.0589272134 0.9609477998 0.2862034641 0.01 1.00
H 0.0910301495 0.9595225370 0.2290166749 0.01 1.00
C 0.3505235292 0.8335293070 0.1855017915 0.01 1.00
C 0.3179003860 0.7986103688 0.1977771049 0.01 1.00
C 0.3659948520 0.8334224123 0.1530126388 0.01 1.00
C 0.3016341009 0.7986816319 0.2328144265 0.01 1.00
C 0.3198172951 0.8337074648 0.2544738617 0.01 1.00
C 0.3051756602 0.8329948334 0.2870855226 0.01 1.00
C 0.2721640771 0.7977908427 0.2983562694 0.01 1.00
C 0.2524487124 0.7626937467 0.2772113683 0.01 1.00
C 0.2675765570 0.7631569571 0.2444771993 0.01 1.00
H 0.3616602135 0.8598254053 0.1992717039 0.01 1.00
H 0.3926730828 0.8585070372 0.1445105754 0.01 1.00
H 0.3427292133 0.8586139319 0.2469518633 0.01 1.00
H 0.3185652581 0.8600035632 0.3027910632 0.01 1.00
H 0.2634660710 0.7961161589 0.3230049026 0.01 1.00
H 0.2255938801 0.7361838589 0.2862034641 0.01 1.00
H 0.2576968162 0.7376447533 0.2290166749 0.01 1.00
C 0.4829214474 0.9335114912 0.1435795137 0.01 1.00
C 0.5155034688 0.8985925530 0.1313042003 0.01 1.00
C 0.4674090028 0.9334045965 0.1760686665 0.01 1.00
C 0.5317712043 0.8986994477 0.0962913804 0.01 1.00
C 0.5136276815 0.9337252806 0.0746074436 0.01 1.00
C 0.5282296450 0.9330126492 0.0420202843 0.01 1.00
C 0.5612823499 0.8978086585 0.0307495375 0.01 1.00
C 0.5809962642 0.8626759309 0.0518699370 0.01 1.00
C 0.5658272978 0.8631391413 0.0846041060 0.01 1.00
H 0.4717847631 0.9598075895 0.1298096013 0.01 1.00
H 0.4407307720 0.9585248530 0.1845707298 0.01 1.00
H 0.4906760918 0.9585961162 0.0821539436 0.01 1.00
H 0.5148400471 0.9599857474 0.0263147436 0.01 1.00
H 0.5699377838 0.8960983431 0.0060764026 0.01 1.00
H 0.6078099747 0.8362016747 0.0428778411 0.01 1.00
H 0.5757084890 0.8376269375 0.1000891320 0.01 1.00
C 0.3162547807 0.7636201675 0.1435795137 0.01 1.00
C 0.3488368022 0.7985391056 0.1313042003 0.01 1.00
C 0.3007423362 0.7637270622 0.1760686665 0.01 1.00
C 0.3651045376 0.7984678425 0.0962913804 0.01 1.00
C 0.3469610149 0.7634420096 0.0746074436 0.01 1.00
C 0.3615629783 0.7641190094 0.0420202843 0.01 1.00
C 0.3946156832 0.7993586317 0.0307495375 0.01 1.00
C 0.4143295975 0.8344557278 0.0518699370 0.01 1.00
C 0.3991606311 0.8339925174 0.0846041060 0.01 1.00
H 0.3051180964 0.7373240691 0.1298096013 0.01 1.00
H 0.2740641053 0.7386424372 0.1845707298 0.01 1.00
H 0.3240094252 0.7385355425 0.0821539436 0.01 1.00
H 0.3481733804 0.7371459113 0.0263147436 0.01 1.00
H 0.4032711171 0.8010333155 0.0060764026 0.01 1.00
H 0.4411433081 0.8609656155 0.0428778411 0.01 1.00
H 0.4090418224 0.8595047212 0.1000891320 0.01 1.00
C 0.5171901959 0.8636379833 0.1855017915 0.01 1.00
C 0.4845670526 0.8985569214 0.1977771049 0.01 1.00
C 0.5326615186 0.8637448780 0.1530126388 0.01 1.00
C 0.4683007676 0.8984500267 0.2328144265 0.01 1.00
C 0.4864839617 0.8634241938 0.2544738617 0.01 1.00
C 0.4718423269 0.8641368252 0.2870855226 0.01 1.00
C 0.4388307438 0.8993408160 0.2983562694 0.01 1.00
C 0.4191153791 0.9344379120 0.2772113683 0.01 1.00
C 0.4342432237 0.9340103332 0.2444771993 0.01 1.00
H 0.5283268802 0.8373418849 0.1992717039 0.01 1.00
H 0.5593397495 0.8386246214 0.1445105754 0.01 1.00
H 0.5093958800 0.8385177267 0.2469518633 0.01 1.00
H 0.4852319247 0.8371637271 0.3027910632 0.01 1.00
H 0.4301327377 0.9010154997 0.3230049026 0.01 1.00
H 0.3922605468 0.9609477998 0.2862034641 0.01 1.00
H 0.4243634828 0.9595225370 0.2290166749 0.01 1.00
C 0.6838568625 0.8335293070 0.1855017915 0.01 1.00
C 0.6512337193 0.7986103688 0.1977771049 0.01 1.00
C 0.6993281853 0.8334224123 0.1530126388 0.01 1.00
C 0.6349674343 0.7986816319 0.2328144265 0.01 1.00
C 0.6531506284 0.8337074648 0.2544738617 0.01 1.00
C 0.6385089936 0.8329948334 0.2870855226 0.01 1.00
C 0.6054974105 0.7977908427 0.2983562694 0.01 1.00
C 0.5857820457 0.7626937467 0.2772113683 0.01 1.00
C 0.6009098903 0.7631569571 0.2444771993 0.01 1.00
H 0.6949935469 0.8598254053 0.1992717039 0.01 1.00
H 0.7260064162 0.8585070372 0.1445105754 0.01 1.00
H 0.6760625467 0.8586139319 0.2469518633 0.01 1.00
H 0.6518985914 0.8600035632 0.3027910632 0.01 1.00
H 0.5967994044 0.7961161589 0.3230049026 0.01 1.00
H 0.5589272134 0.7361838589 0.2862034641 0.01 1.00
H 0.5910301495 0.7376447533 0.2290166749 0.01 1.00
C 0.8162547807 0.9335114912 0.1435795137 0.01 1.00
C 0.8488368022 0.8985925530 0.1313042003 0.01 1.00
C 0.8007423362 0.9334045965 0.1760686665 0.01 1.00
C 0.8651045376 0.8986994477 0.0962913804 0.01 1.00
C 0.8469610149 0.9337252806 0.0746074436 0.01 1.00
C 0.8615629783 0.9330126492 0.0420202843 0.01 1.00
C 0.8946156832 0.8978086585 0.0307495375 0.01 1.00
C 0.9143295975 0.8626759309 0.0518699370 0.01 1.00
C 0.8991606311 0.8631391413 0.0846041060 0.01 1.00
H 0.8051180964 0.9598075895 0.1298096013 0.01 1.00
H 0.7740641053 0.9585248530 0.1845707298 0.01 1.00
H 0.8240094252 0.9585961162 0.0821539436 0.01 1.00
H 0.8481733804 0.9599857474 0.0263147436 0.01 1.00
H 0.9032711171 0.8960983431 0.0060764026 0.01 1.00
H 0.9411433081 0.8362016747 0.0428778411 0.01 1.00
H 0.9090418224 0.8376269375 0.1000891320 0.01 1.00
C 0.6495881141 0.7636201675 0.1435795137 0.01 1.00
C 0.6821701355 0.7985391056 0.1313042003 0.01 1.00
C 0.6340756695 0.7637270622 0.1760686665 0.01 1.00
C 0.6984378709 0.7984678425 0.0962913804 0.01 1.00
C 0.6802943482 0.7634420096 0.0746074436 0.01 1.00
C 0.6948963116 0.7641190094 0.0420202843 0.01 1.00
C 0.7279490165 0.7993586317 0.0307495375 0.01 1.00
C 0.7476629309 0.8344557278 0.0518699370 0.01 1.00
C 0.7324939645 0.8339925174 0.0846041060 0.01 1.00
H 0.6384514298 0.7373240691 0.1298096013 0.01 1.00
H 0.6073974386 0.7386424372 0.1845707298 0.01 1.00
H 0.6573427585 0.7385355425 0.0821539436 0.01 1.00
H 0.6815067138 0.7371459113 0.0263147436 0.01 1.00
H 0.7366044504 0.8010333155 0.0060764026 0.01 1.00
H 0.7744766414 0.8609656155 0.0428778411 0.01 1.00
H 0.7423751557 0.8595047212 0.1000891320 0.01 1.00
C 0.8505235292 0.8636379833 0.1855017915 0.01 1.00
C 0.8179003860 0.8985569214 0.1977771049 0.01 1.00
C 0.8659948520 0.8637448780 0.1530126388 0.01 1.00
C 0.8016341009 0.8984500267 0.2328144265 0.01 1.00
C 0.8198172951 0.8634241938 0.2544738617 0.01 1.00
C 0.8051756602 0.8641368252 0.2870855226 0.01 1.00
C 0.7721640771 0.8993408160 0.2983562694 0.01 1.00
C 0.7524487124 0.9344379120 0.2772113683 0.01 1.00
C 0.7675765570 0.9340103332 0.2444771993 0.01 1.00
H 0.8616602135 0.8373418849 0.1992717039 0.01 1.00
H 0.8926730828 0.8386246214 0.1445105754 0.01 1.00
H 0.8427292133 0.8385177267 0.2469518633 0.01 1.00
H 0.8185652581 0.8371637271 0.3027910632 0.01 1.00
H 0.7634660710 0.9010154997 0.3230049026 0.01 1.00
H 0.7255938801 0.9609477998 0.2862034641 0.01 1.00
H 0.7576968162 0.9595225370 0.2290166749 0.01 1.00
C 0.0171841085 0.0335293070 0.5188463793 0.01 1.00
C -0.0154390347 -0.0013896312 0.5311216927 0.01 1.00
C 0.0326965531 0.0334224123 0.4863572265 0.01 1.00
C -0.0317067701 -0.0013183681 0.5661345126 0.01 1.00
C -0.0135221256 0.0337074648 0.5878184494 0.01 1.00
C -0.0281652108 0.0329948334 0.6204056087 0.01 1.00
C -0.0611767939 -0.0022091573 0.6316763555 0.01 1.00
C -0.0808907083 -0.0373062533 0.6105559560 0.01 1.00
C -0.0657628637 -0.0368430429 0.5778217870 0.01 1.00
H 0.0283207928 0.0598254053 0.5326162917 0.01 1.00
H 0.0593336621 0.0585070372 0.4778551632 0.01 1.00
H 0.0094294641 0.0586139319 0.5802719494 0.01 1.00
H -0.0147344912 0.0600035632 0.6361111494 0.01 1.00
H -0.0698322279 -0.0038838411 0.6563494904 0.01 1.00
H -0.1077044188 -0.0638161411 0.6195480519 0.01 1.00
H -0.0756029331 -0.0623552467 0.5623367610 0.01 1.00
C 0.1495820267 0.1335114912 0.4769241015 0.01 1.00
C 0.1821640481 0.0985925530 0.4646487881 0.01 1.00
C 0.1340695821 0.1334045965 0.5094132542 0.01 1.00
C 0.1984303332 0.0986994477 0.4296114665 0.01 1.00
C 0.1802882608 0.1337252806 0.4079520313 0.01 1.00
C 0.1949298957 0.1330126492 0.3753403704 0.01 1.00
C 0.2279414788 0.0978086585 0.3640696236 0.01 1.00
C 0.2476568435 0.0626759309 0.3852145247 0.01 1.00
C 0.2325289989 0.0631391413 0.4179486937 0.01 1.00
H 0.1384453424 0.1598075895 0.4631541891 0.01 1.00
H 0.1074324731 0.1585248530 0.5179153176 0.01 1.00
H 0.1573352208 0.1585961162 0.4154740297 0.01 1.00
H 0.1814991760 0.1599857474 0.3596348298 0.01 1.00
H 0.2365983631 0.0960983431 0.3394209904 0.01 1.00
H 0.2744705540 0.0362016747 0.3762224289 0.01 1.00
H 0.2423676180 0.0376269375 0.4334092181 0.01 1.00
C -0.0170846400 -0.0363798325 0.4769241015 0.01 1.00
C 0.0154973815 -0.0014608944 0.4646487881 0.01 1.00
C -0.0325970845 -0.0362729378 0.5094132542 0.01 1.00
C 0.0317636665 -0.0015321575 0.4296114665 0.01 1.00
C 0.0136215942 -0.0365579904 0.4079520313 0.01 1.00
C 0.0282632290 -0.0358809906 0.3753403704 0.01 1.00
C 0.0612748121 -0.0006413683 0.3640696236 0.01 1.00
C 0.0809901768 0.0344557278 0.3852145247 0.01 1.00
C 0.0658623322 0.0339925174 0.4179486937 0.01 1.00
H -0.0282213243 -0.0626759309 0.4631541891 0.01 1.00
H -0.0592341936 -0.0613575628 0.5179153176 0.01 1.00
H -0.0093314459 -0.0614644575 0.4154740297 0.01 1.00
H 0.0148325094 -0.0628540887 0.3596348298 0.01 1.00
H 0.0699316964 0.0010333155 0.3394209904 0.01 1.00
H 0.1078038874 0.0609656155 0.3762224289 0.01 1.00
H 0.0757009513 0.0595047212 0.4334092181 0.01 1.00
C 0.1838507752 0.0636379833 0.5188463793 0.01 1.00
C 0.1512276320 0.0985569214 0.5311216927 0.01 1.00
C 0.1993632198 0.0637448780 0.4863572265 0.01 1.00
C 0.1349598965 0.0984500267 0.5661345126 0.01 1.00
C 0.1531445410 0.0634241938 0.5878184494 0.01 1.00
C 0.1385014558 0.0641368252 0.6204056087 0.01 1.00
C 0.1054898727 0.0993408160 0.6316763555 0.01 1.00
C 0.0857759584 0.1344379120 0.6105559560 0.01 1.00
C 0.1009038030 0.1340103332 0.5778217870 0.01 1.00
H 0.1949874595 0.0373418849 0.5326162917 0.01 1.00
H 0.2260003288 0.0386246214 0.4778551632 0.01 1.00
H 0.1760961307 0.0385177267 0.5802719494 0.01 1.00
H 0.1519321755 0.0371637271 0.6361111494 0.01 1.00
H 0.0968344388 0.1010154997 0.6563494904 0.01 1.00
H 0.0589622479 0.1609477998 0.6195480519 0.01 1.00
H 0.0910637336 0.1595225370 0.5623367610 0.01 1.00
C 0.3505174418 0.0335293070 0.5188463793 0.01 1.00
C 0.3178942986 -0.0013896312 0.5311216927 0.01 1.00
C 0.3660298864 0.0334224123 0.4863572265 0.01 1.00
C 0.3016265632 -0.0013183681 0.5661345126 0.01 1.00
C 0.3198112077 0.0337074648 0.5878184494 0.01 1.00
C 0.3051681225 0.0329948334 0.6204056087 0.01 1.00
C 0.2721565394 -0.0022091573 0.6316763555 0.01 1.00
C 0.2524426250 -0.0373062533 0.6105559560 0.01 1.00
C 0.2675704696 -0.0368430429 0.5778217870 0.01 1.00
H 0.3616541262 0.0598254053 0.5326162917 0.01 1.00
H 0.3926669955 0.0585070372 0.4778551632 0.01 1.00
H 0.3427627974 0.0586139319 0.5802719494 0.01 1.00
H 0.3185988421 0.0600035632 0.6361111494 0.01 1.00
H 0.2635011055 -0.0038838411 0.6563494904 0.01 1.00
H 0.2256289145 -0.0638161411 0.6195480519 0.01 1.00
H 0.2577304002 -0.0623552467 0.5623367610 0.01 1.00
C 0.4829153600 0.1335114912 0.4769241015 0.01 1.00
C 0.5154973815 0.0985925530 0.4646487881 0.01 1.00
C 0.4674029155 0.1334045965 0.5094132542 0.01 1.00
C 0.5317636665 0.0986994477 0.4296114665 0.01 1.00
C 0.5136215942 0.1337252806 0.4079520313 0.01 1.00
C 0.5282632290 0.1330126492 0.3753403704 0.01 1.00
C 0.5612748121 0.0978086585 0.3640696236 0.01 1.00
C 0.5809901768 0.0626759309 0.3852145247 0.01 1.00
C 0.5658623322 0.0631391413 0.4179486937 0.01 1.00
H 0.4717786757 0.1598075895 0.4631541891 0.01 1.00
H 0.4407658064 0.1585248530 0.5179153176 0.01 1.00
H 0.4906685541 0.1585961162 0.4154740297 0.01 1.00
H 0.5148325094 0.1599857474 0.3596348298 0.01 1.00
H 0.5699316964 0.0960983431 0.3394209904 0.01 1.00
H 0.6078038874 0.0362016747 0.3762224289 0.01 1.00
H 0.5757009513 0.0376269375 0.4334092181 0.01 1.00
C 0.3162486934 -0.0363798325 0.4769241015 0.01 1.00
C 0.3488307148 -0.0014608944 0.4646487881 0.01 1.00
C 0.3007362488 -0.0362729378 0.5094132542 0.01 1.00
C 0.3650969998 -0.0015321575 0.4296114665 0.01 1.00
C 0.3469549275 -0.0365579904 0.4079520313 0.01 1.00
C 0.3615965623 -0.0358809906 0.3753403704 0.01 1.00
C 0.3946081454 -0.0006413683 0.3640696236 0.01 1.00
C 0.4143235102 0.0344557278 0.3852145247 0.01 1.00
C 0.3991956656 0.0339925174 0.4179486937 0.01 1.00
H 0.3051120091 -0.0626759309 0.4631541891 0.01 1.00
H 0.2740991398 -0.0613575628 0.5179153176 0.01 1.00
H 0.3240018874 -0.0614644575 0.4154740297 0.01 1.00
H 0.3481658427 -0.0628540887 0.3596348298 0.01 1.00
H 0.4032650297 0.0010333155 0.3394209904 0.01 1.00
H 0.4411372207 0.0609656155 0.3762224289 0.01 1.00
H 0.4090342846 0.0595047212 0.4334092181 0.01 1.00
C 0.5171841085 0.0636379833 0.5188463793 0.01 1.00
C 0.4845609653 0.0985569214 0.5311216927 0.01 1.00
C 0.5326965531 0.0637448780 0.4863572265 0.01 1.00
C 0.4682932299 0.0984500267 0.5661345126 0.01 1.00
C 0.4864778744 0.0634241938 0.5878184494 0.01 1.00
C 0.4718347892 0.0641368252 0.6204056087 0.01 1.00
C 0.4388232061 0.0993408160 0.6316763555 0.01 1.00
C 0.4191092917 0.1344379120 0.6105559560 0.01 1.00
C 0.4342371363 0.1340103332 0.5778217870 0.01 1.00
H 0.5283207928 0.0373418849 0.5326162917 0.01 1.00
H 0.5593336621 0.0386246214 0.4778551632 0.01 1.00
H 0.5094294641 0.0385177267 0.5802719494 0.01 1.00
H 0.4852655088 0.0371637271 0.6361111494 0.01 1.00
H 0.4301677721 0.1010154997 0.6563494904 0.01 1.00
H 0.3922955812 0.1609477998 0.6195480519 0.01 1.00
H 0.4243970669 0.1595225370 0.5623367610 0.01 1.00
C 0.6838507752 0.0335293070 0.5188463793 0.01 1.00
C 0.6512276320 -0.0013896312 0.5311216927 0.01 1.00
C 0.6993632198 0.0334224123 0.4863572265 0.01 1.00
C 0.6349598965 -0.0013183681 0.5661345126 0.01 1.00
C 0.6531445410 0.0337074648 0.5878184494 0.01 1.00
C 0.6385014558 0.0329948334 0.6204056087 0.01 1.00
C 0.6054898727 -0.0022091573 0.6316763555 0.01 1.00
C 0.5857759584 -0.0373062533 0.6105559560 0.01 1.00
C 0.6009038030 -0.0368430429 0.5778217870 0.01 1.00
H 0.6949874595 0.0598254053 0.5326162917 0.01 1.00
H 0.7260003288 0.0585070372 0.4778551632 0.01 1.00
H 0.6760961307 0.0586139319 0.5802719494 0.01 1.00
H 0.6519321755 0.0600035632 0.6361111494 0.01 1.00
H 0.5968344388 -0.0038838411 0.6563494904 0.01 1.00
H 0.5589622479 -0.0638161411 0.6195480519 0.01 1.00
H 0.5910637336 -0.0623552467 0.5623367610 0.01 1.00
C 0.8162486934 0.1335114912 0.4769241015 0.01 1.00
C 0.8488307148 0.0985925530 0.4646487881 0.01 1.00
C 0.8007362488 0.1334045965 0.5094132542 0.01 1.00
C 0.8650969998 0.0986994477 0.4296114665 0.01 1.00
C 0.8469549275 0.1337252806 0.4079520313 0.01 1.00
C 0.8615965623 0.1330126492 0.3753403704 0.01 1.00
C 0.8946081454 0.0978086585 0.3640696236 0.01 1.00
C 0.9143235102 0.0626759309 0.3852145247 0.01 1.00
C 0.8991956656 0.0631391413 0.4179486937 0.01 1.00
H 0.8051120091 0.1598075895 0.4631541891 0.01 1.00
H 0.7740991398 0.1585248530 0.5179153176 0.01 1.00
H 0.8240018874 0.1585961162 0.4154740297 0.01 1.00
H 0.8481658427 0.1599857474 0.3596348298 0.01 1.00
H 0.9032650297 0.0960983431 0.3394209904 0.01 1.00
H 0.9411372207 0.0362016747 0.3762224289 0.01 1.00
H 0.9090342846 0.0376269375 0.4334092181 0.01 1.00
C 0.6495820267 -0.0363798325 0.4769241015 0.01 1.00
C 0.6821640481 -0.0014608944 0.4646487881 0.01 1.00
C 0.6340695821 -0.0362729378 0.5094132542 0.01 1.00
C 0.6984303332 -0.0015321575 0.4296114665 0.01 1.00
C 0.6802882608 -0.0365579904 0.4079520313 0.01 1.00
C 0.6949298957 -0.0358809906 0.3753403704 0.01 1.00
C 0.7279414788 -0.0006413683 0.3640696236 0.01 1.00
C 0.7476568435 0.0344557278 0.3852145247 0.01 1.00
C 0.7325289989 0.0339925174 0.4179486937 0.01 1.00
H 0.6384453424 -0.0626759309 0.4631541891 0.01 1.00
H 0.6074324731 -0.0613575628 0.5179153176 0.01 1.00
H 0.6573352208 -0.0614644575 0.4154740297 0.01 1.00
H 0.6814991760 -0.0628540887 0.3596348298 0.01 1.00
H 0.7365983631 0.0010333155 0.3394209904 0.01 1.00
H 0.7744705540 0.0609656155 0.3762224289 0.01 1.00
H 0.7423676180 0.0595047212 0.4334092181 0.01 1.00
C 0.8505174418 0.0636379833 0.5188463793 0.01 1.00
C 0.8178942986 0.0985569214 0.5311216927 0.01 1.00
C 0.8660298864 0.0637448780 0.4863572265 0.01 1.00
C 0.8016265632 0.0984500267 0.5661345126 0.01 1.00
C 0.8198112077 0.0634241938 0.5878184494 0.01 1.00
C 0.8051681225 0.0641368252 0.6204056087 0.01 1.00
C 0.7721565394 0.0993408160 0.6316763555 0.01 1.00
C 0.7524426250 0.1344379120 0.6105559560 0.01 1.00
C 0.7675704696 0.1340103332 0.5778217870 0.01 1.00
H 0.8616541262 0.0373418849 0.5326162917 0.01 1.00
H 0.8926669955 0.0386246214 0.4778551632 0.01 1.00
H 0.8427627974 0.0385177267 0.5802719494 0.01 1.00
H 0.8185988421 0.0371637271 0.6361111494 0.01 1.00
H 0.7635011055 0.1010154997 0.6563494904 0.01 1.00
H 0.7256289145 0.1609477998 0.6195480519 0.01 1.00
H 0.7577304002 0.1595225370 0.5623367610 0.01 1.00
C 0.0171841085 0.2335293070 0.5188463793 0.01 1.00
C -0.0154390347 0.1986103688 0.5311216927 0.01 1.00
C 0.0326965531 0.2334224123 0.4863572265 0.01 1.00
C -0.0317067701 0.1986816319 0.5661345126 0.01 1.00
C -0.0135221256 0.2337074648 0.5878184494 0.01 1.00
C -0.0281652108 0.2329948334 0.6204056087 0.01 1.00
C -0.0611767939 0.1977908427 0.6316763555 0.01 1.00
C -0.0808907083 0.1626937467 0.6105559560 0.01 1.00
C -0.0657628637 0.1631569571 0.5778217870 0.01 1.00
H 0.0283207928 0.2598254053 0.5326162917 0.01 1.00
H 0.0593336621 0.2585070372 0.4778551632 0.01 1.00
H 0.0094294641 0.2586139319 0.5802719494 0.01 1.00
H -0.0147344912 0.2600035632 0.6361111494 0.01 1.00
H -0.0698322279 0.1961161589 0.6563494904 0.01 1.00
H -0.1077044188 0.1361838589 0.6195480519 0.01 1.00
H -0.0756029331 0.1376447533 0.5623367610 0.01 1.00
C 0.1495820267 0.3335114912 0.4769241015 0.01 1.00
C 0.1821640481 0.2985925530 0.4646487881 0.01 1.00
C 0.1340695821 0.3334045965 0.5094132542 0.01 1.00
C 0.1984303332 0.2986994477 0.4296114665 0.01 1.00
C 0.1802882608 0.3337252806 0.4079520313 0.01 1.00
C 0.1949298957 0.3330126492 0.3753403704 0.01 1.00
C 0.2279414788 0.2978086585 0.3640696236 0.01 1.00
C 0.2476568435 0.2626759309 0.3852145247 0.01 1.00
C 0.2325289989 0.2631391413 0.4179486937 0.01 1.00
H 0.1384453424 0.3598075895 0.4631541891 0.01 1.00
H 0.1074324731 0.3585248530 0.5179153176 0.01 1.00
H 0.1573352208 0.3585961162 0.4154740297 0.01 1.00
H 0.1814991760 0.3599857474 0.3596348298 0.01 1.00
H 0.2365983631 0.2960983431 0.3394209904 0.01 1.00
H 0.2744705540 0.2362016747 0.3762224289 0.01 1.00
H 0.2423676180 0.2376269375 0.4334092181 0.01 1.00
C -0.0170846400 0.1636201675 0.4769241015 0.01 1.00
C 0.0154973815 0.1985391056 0.4646487881 0.01 1.00
C -0.0325970845 0.1637270622 0.5094132542 0.01 1.00
C 0.0317636665 0.1984678425 0.4296114665 0.01 1.00
C 0.0136215942 0.1634420096 0.4079520313 0.01 1.00
C 0.0282632290 0.1641190094 0.3753403704 0.01 1.00
C 0.0612748121 0.1993586317 0.3640696236 0.01 1.00
C 0.0809901768 0.2344557278 0.3852145247 0.01 1.00
C 0.0658623322 0.2339925174 0.4179486937 0.01 1.00
H -0.0282213243 0.1373240691 0.4631541891 0.01 1.00
H -0.0592341936 0.1386424372 0.5179153176 0.01 1.00
H -0.0093314459 0.1385355425 0.4154740297 0.01 1.00
H 0.0148325094 0.1371459113 0.3596348298 0.01 1.00
H 0.0699316964 0.2010333155 0.3394209904 0.01 1.00
H 0.1078038874 0.2609656155 0.3762224289 0.01 1.00
H 0.0757009513 0.2595047212 0.4334092181 0.01 1.00
C 0.1838507752 0.2636379833 0.5188463793 0.01 1.00
C 0.1512276320 0.2985569214 0.5311216927 0.01 1.00
C 0.1993632198 0.2637448780 0.4863572265 0.01 1.00
C 0.1349598965 0.2984500267 0.5661345126 0.01 1.00
C 0.1531445410 0.2634241938 0.5878184494 0.01 1.00
C 0.1385014558 0.2641368252 0.6204056087 0.01 1.00
C 0.1054898727 0.2993408160 0.6316763555 0.01 1.00
C 0.0857759584 0.3344379120 0.6105559560 0.01 1.00
C 0.1009038030 0.3340103332 0.5778217870 0.01 1.00
H 0.1949874595 0.2373418849 0.5326162917 0.01 1.00
H 0.2260003288 0.2386246214 0.4778551632 0.01 1.00
H 0.1760961307 0.2385177267 0.5802719494 0.01 1.00
H 0.1519321755 0.2371637271 0.6361111494 0.01 1.00
H 0.0968344388 0.3010154997 0.6563494904 0.01 1.00
H 0.0589622479 0.3609477998 0.6195480519 0.01 1.00
H 0.0910637336 0.3595225370 0.5623367610 0.01 1.00
C 0.3505174418 0.2335293070 0.5188463793 0.01 1.00
C 0.3178942986 0.1986103688 0.5311216927 0.01 1.00
C 0.3660298864 0.2334224123 0.4863572265 0.01 1.00
C 0.3016265632 0.1986816319 0.5661345126 0.01 1.00
C 0.3198112077 0.2337074648 0.5878184494 0.01 1.00
C 0.3051681225 0.2329948334 0.6204056087 0.01 1.00
C 0.2721565394 0.1977908427 0.6316763555 0.01 1.00
C 0.2524426250 0.1626937467 0.6105559560 0.01 1.00
C 0.2675704696 0.1631569571 0.5778217870 0.01 1.00
H 0.3616541262 0.2598254053 0.5326162917 0.01 1.00
H 0.3926669955 0.2585070372 0.4778551632 0.01 1.00
H 0.3427627974 0.2586139319 0.5802719494 0.01 1.00
H 0.3185988421 0.2600035632 0.6361111494 0.01 1.00
H 0.2635011055 0.1961161589 0.6563494904 0.01 1.00
H 0.2256289145 0.1361838589 0.6195480519 0.01 1.00
H 0.2577304002 0.1376447533 0.5623367610 0.01 1.00
C 0.4829153600 0.3335114912 0.4769241015 0.01 1.00
C 0.5154973815 0.2985925530 0.4646487881 0.01 1.00
C 0.4674029155 0.3334045965 0.5094132542 0.01 1.00
C 0.5317636665 0.2986994477 0.4296114665 0.01 1.00
C 0.5136215942 0.3337252806 0.4079520313 0.01 1.00
C 0.5282632290 0.3330126492 0.3753403704 0.01 1.00
C 0.5612748121 0.2978086585 0.3640696236 0.01 1.00
C 0.5809901768 0.2626759309 0.3852145247 0.01 1.00
C 0.5658623322 0.2631391413 0.4179486937 0.01 1.00
H 0.4717786757 0.3598075895 0.4631541891 0.01 1.00
H 0.4407658064 0.3585248530 0.5179153176 0.01 1.00
H 0.4906685541 0.3585961162 0.4154740297 0.01 1.00
H 0.5148325094 0.3599857474 0.3596348298 0.01 1.00
H 0.5699316964 0.2960983431 0.3394209904 0.01 1.00
H 0.6078038874 0.2362016747 0.3762224289 0.01 1.00
H 0.5757009513 0.2376269375 0.4334092181 0.01 1.00
C 0.3162486934 0.1636201675 0.4769241015 0.01 1.00
C 0.3488307148 0.1985391056 0.4646487881 0.01 1.00
C 0.3007362488 0.1637270622 0.5094132542 0.01 1.00
C 0.3650969998 0.1984678425 0.4296114665 0.01 1.00
C 0.3469549275 0.1634420096 0.4079520313 0.01 1.00
C 0.3615965623 0.1641190094 0.3753403704 0.01 1.00
C 0.3946081454 0.1993586317 0.3640696236 0.01 1.00
C 0.4143235102 0.2344557278 0.3852145247 0.01 1.00
C 0.3991956656 0.2339925174 0.4179486937 0.01 1.00
H 0.3051120091 0.1373240691 0.4631541891 0.01 1.00
H 0.2740991398 0.1386424372 0.5179153176 0.01 1.00
H 0.3240018874 0.1385355425 0.4154740297 0.01 1.00
H 0.3481658427 0.1371459113 0.3596348298 0.01 1.00
H 0.4032650297 0.2010333155 0.3394209904 0.01 1.00
H 0.4411372207 0.2609656155 0.3762224289 0.01 1.00
H 0.4090342846 0.2595047212 0.4334092181 0.01 1.00
C 0.5171841085 0.2636379833 0.5188463793 0.01 1.00
C 0.4845609653 0.2985569214 0.5311216927 0.01 1.00
C 0.5326965531 0.2637448780 0.4863572265 0.01 1.00
C 0.4682932299 0.2984500267 0.5661345126 0.01 1.00
C 0.4864778744 0.2634241938 0.5878184494 0.01 1.00
C 0.4718347892 0.2641368252 0.6204056087 0.01 1.00
C 0.4388232061 0.2993408160 0.6316763555 0.01 1.00
C 0.4191092917 0.3344379120 0.6105559560 0.01 1.00
C 0.4342371363 0.3340103332 0.5778217870 0.01 1.00
H 0.5283207928 0.2373418849 0.5326162917 0.01 1.00
H 0.5593336621 0.2386246214 0.4778551632 0.01 1.00
H 0.5094294641 0.2385177267 0.5802719494 0.01 1.00
H 0.4852655088 0.2371637271 0.6361111494 0.01 1.00
H 0.4301677721 0.3010154997 0.6563494904 0.01 1.00
H 0.3922955812 0.3609477998 0.6195480519 0.01 1.00
H 0.4243970669 0.3595225370 0.5623367610 0.01 1.00
C 0.6838507752 0.2335293070 0.5188463793 0.01 1.00
C 0.6512276320 0.1986103688 0.5311216927 0.01 1.00
C 0.6993632198 0.2334224123 0.4863572265 0.01 1.00
C 0.6349598965 0.1986816319 0.5661345126 0.01 1.00
C 0.6531445410 0.2337074648 0.5878184494 0.01 1.00
C 0.6385014558 0.2329948334 0.6204056087 0.01 1.00
C 0.6054898727 0.1977908427 0.6316763555 0.01 1.00
C 0.5857759584 0.1626937467 0.6105559560 0.01 1.00
C 0.6009038030 0.1631569571 0.5778217870 0.01 1.00
H 0.6949874595 0.2598254053 0.5326162917 0.01 1.00
H 0.7260003288 0.2585070372 0.4778551632 0.01 1.00
H 0.6760961307 0.2586139319 0.5802719494 0.01 1.00
H 0.6519321755 0.2600035632 0.6361111494 0.01 1.00
H 0.5968344388 0.1961161589 0.6563494904 0.01 1.00
H 0.5589622479 0.1361838589 0.6195480519 0.01 1.00
H 0.5910637336 0.1376447533 0.5623367610 0.01 1.00
C 0.8162486934 0.3335114912 0.4769241015 0.01 1.00
C 0.8488307148 0.2985925530 0.4646487881 0.01 1.00
C 0.8007362488 0.3334045965 0.5094132542 0.01 1.00
C 0.8650969998 0.2986994477 0.4296114665 0.01 1.00
C 0.8469549275 0.3337252806 0.4079520313 0.01 1.00
C 0.8615965623 0.3330126492 0.3753403704 0.01 1.00
C 0.8946081454 0.2978086585 0.3640696236 0.01 1.00
C 0.9143235102 0.2626759309 0.3852145247 0.01 1.00
C 0.8991956656 0.2631391413 0.4179486937 0.01 1.00
H 0.8051120091 0.3598075895 0.4631541891 0.01 1.00
H 0.7740991398 0.3585248530 0.5179153176 0.01 1.00
H 0.8240018874 0.3585961162 0.4154740297 0.01 1.00
H 0.8481658427 0.3599857474 0.3596348298 0.01 1.00
H 0.9032650297 0.2960983431 0.3394209904 0.01 1.00
H 0.9411372207 0.2362016747 0.3762224289 0.01 1.00
H 0.9090342846 0.2376269375 0.4334092181 0.01 1.00
C 0.6495820267 0.1636201675 0.4769241015 0.01 1.00
C 0.6821640481 0.1985391056 0.4646487881 0.01 1.00
C 0.6340695821 0.1637270622 0.5094132542 0.01 1.00
C 0.6984303332 0.1984678425 0.4296114665 0.01 1.00
C 0.6802882608 0.1634420096 0.4079520313 0.01 1.00
C 0.6949298957 0.1641190094 0.3753403704 0.01 1.00
C 0.7279414788 0.1993586317 0.3640696236 0.01 1.00
C 0.7476568435 0.2344557278 0.3852145247 0.01 1.00
C 0.7325289989 0.2339925174 0.4179486937 0.01 1.00
H 0.6384453424 0.1373240691 0.4631541891 0.01 1.00
H 0.6074324731 0.1386424372 0.5179153176 0.01 1.00
H 0.6573352208 0.1385355425 0.4154740297 0.01 1.00
H 0.6814991760 0.1371459113 0.3596348298 0.01 1.00
H 0.7365983631 0.2010333155 0.3394209904 0.01 1.00
H 0.7744705540 0.2609656155 0.3762224289 0.01 1.00
H 0.7423676180 0.2595047212 0.4334092181 0.01 1.00
C 0.8505174418 0.2636379833 0.5188463793 0.01 1.00
C 0.8178942986 0.2985569214 0.5311216927 0.01 1.00
C 0.8660298864 0.2637448780 0.4863572265 0.01 1.00
C 0.8016265632 0.2984500267 0.5661345126 0.01 1.00
C 0.8198112077 0.2634241938 0.5878184494 0.01 1.00
C 0.8051681225 0.2641368252 0.6204056087 0.01 1.00
C 0.7721565394 0.2993408160 0.6316763555 0.01 1.00
C 0.7524426250 0.3344379120 0.6105559560 0.01 1.00
C 0.7675704696 0.3340103332 0.5778217870 0.01 1.00
H 0.8616541262 0.2373418849 0.5326162917 0.01 1.00
H 0.8926669955 0.2386246214 0.4778551632 0.01 1.00
H 0.8427627974 0.2385177267 0.5802719494 0.01 1.00
H 0.8185988421 0.2371637271 0.6361111494 0.01 1.00
H 0.7635011055 0.3010154997 0.6563494904 0.01 1.00
H 0.7256289145 0.3609477998 0.6195480519 0.01 1.00
H 0.7577304002 0.3595225370 0.5623367610 0.01 1.00
C 0.0171841085 0.4335293070 0.5188463793 0.01 1.00
C -0.0154390347 0.3986103688 0.5311216927 0.01 1.00
C 0.0326965531 0.4334224123 0.4863572265 0.01 1.00
C -0.0317067701 0.3986816319 0.5661345126 0.01 1.00
C -0.0135221256 0.4337074648 0.5878184494 0.01 1.00
C -0.0281652108 0.4329948334 0.6204056087 0.01 1.00
C -0.0611767939 0.3977908427 0.6316763555 0.01 1.00
C -0.0808907083 0.3626937467 0.6105559560 0.01 1.00
C -0.0657628637 0.3631569571 0.5778217870 0.01 1.00
H 0.0283207928 0.4598254053 0.5326162917 0.01 1.00
H 0.0593336621 0.4585070372 0.4778551632 0.01 1.00
H 0.0094294641 0.4586139319 0.5802719494 0.01 1.00
H -0.0147344912 0.4600035632 0.6361111494 0.01 1.00
H -0.0698322279 0.3961161589 0.6563494904 0.01 1.00
H -0.1077044188 0.3361838589 0.6195480519 0.01 1.00
H -0.0756029331 0.3376447533 0.5623367610 0.01 1.00
C 0.1495820267 0.5335114912 0.4769241015 0.01 1.00
C 0.1821640481 0.4985925530 0.4646487881 0.01 1.00
C 0.1340695821 0.5334045965 0.5094132542 0.01 1.00
C 0.1984303332 0.4986994477 0.4296114665 0.01 1.00
C 0.1802882608 0.5337252806 0.4079520313 0.01 1.00
C 0.1949298957 0.5330126492 0.3753403704 0.01 1.00
C 0.2279414788 0.4978086585 0.3640696236 0.01 1.00
C 0.2476568435 0.4626759309 0.3852145247 0.01 1.00
C 0.2325289989 0.4631391413 0.4179486937 0.01 1.00
H 0.1384453424 0.5598075895 0.4631541891 0.01 1.00
H 0.1074324731 0.5585248530 0.5179153176 0.01 1.00
H 0.1573352208 0.5585961162 0.4154740297 0.01 1.00
H 0.1814991760 0.5599857474 0.3596348298 0.01 1.00
H 0.2365983631 0.4960983431 0.3394209904 0.01 1.00
H 0.2744705540 0.4362016747 0.3762224289 0.01 1.00
H 0.2423676180 0.4376269375 0.4334092181 0.01 1.00
C -0.0170846400 0.3636201675 0.4769241015 0.01 1.00
C 0.0154973815 0.3985391056 0.4646487881 0.01 1.00
C -0.0325970845 0.3637270622 0.5094132542 0.01 1.00
C 0.0317636665 0.3984678425 0.4296114665 0.01 1.00
C 0.0136215942 0.3634420096 0.4079520313 0.01 1.00
C 0.0282632290 0.3641190094 0.3753403704 0.01 1.00
C 0.0612748121 0.3993586317 0.3640696236 0.01 1.00
C 0.0809901768 0.4344557278 0.3852145247 0.01 1.00
C 0.0658623322 0.4339925174 0.4179486937 0.01 1.00
H -0.0282213243 0.3373240691 0.4631541891 0.01 1.00
H -0.0592341936 0.3386424372 0.5179153176 0.01 1.00
H -0.0093314459 0.3385355425 0.4154740297 0.01 1.00
H 0.0148325094 0.3371459113 0.3596348298 0.01 1.00
H 0.0699316964 0.4010333155 0.3394209904 0.01 1.00
H 0.1078038874 0.4609656155 0.3762224289 0.01 1.00
H 0.0757009513 0.4595047212 0.4334092181 0.01 1.00
C 0.1838507752 0.4636379833 0.5188463793 0.01 1.00
C 0.1512276320 0.4985569214 0.5311216927 0.01 1.00
C 0.1993632198 0.4637448780 0.4863572265 0.01 1.00
C 0.1349598965 0.4984500267 0.5661345126 0.01 1.00
C 0.1531445410 0.4634241938 0.5878184494 0.01 1.00
C 0.1385014558 0.4641368252 0.6204056087 0.01 1.00
C 0.1054898727 0.4993408160 0.6316763555 0.01 1.00
C 0.0857759584 0.5344379120 0.6105559560 0.01 1.00
C 0.1009038030 0.5340103332 0.5778217870 0.01 1.00
H 0.1949874595 0.4373418849 0.5326162917 0.01 1.00
H 0.2260003288 0.4386246214 0.4778551632 0.01 1.00
H 0.1760961307 0.4385177267 0.5802719494 0.01 1.00
H 0.1519321755 0.4371637271 0.6361111494 0.01 1.00
H 0.0968344388 0.5010154997 0.6563494904 0.01 1.00
H 0.0589622479 0.5609477998 0.6195480519 0.01 1.00
H 0.0910637336 0.5595225370 0.5623367610 0.01 1.00
C 0.3505174418 0.4335293070 0.5188463793 0.01 1.00
C 0.3178942986 0.3986103688 0.5311216927 0.01 1.00
C 0.3660298864 0.4334224123 0.4863572265 0.01 1.00
C 0.3016265632 0.3986816319 0.5661345126 0.01 1.00
C 0.3198112077 0.4337074648 0.5878184494 0.01 1.00
C 0.3051681225 0.4329948334 0.6204056087 0.01 1.00
C 0.2721565394 0.3977908427 0.6316763555 0.01 1.00
C 0.2524426250 0.3626937467 0.6105559560 0.01 1.00
C 0.2675704696 0.3631569571 0.5778217870 0.01 1.00
H 0.3616541262 0.4598254053 0.5326162917 0.01 1.00
H 0.3926669955 0.4585070372 0.4778551632 0.01 1.00
H 0.3427627974 0.4586139319 0.5802719494 0.01 1.00
H 0.3185988421 0.4600035632 0.6361111494 0.01 1.00
H 0.2635011055 0.3961161589 0.6563494904 0.01 1.00
H 0.2256289145 0.3361838589 0.6195480519 0.01 1.00
H 0.2577304002 0.3376447533 0.5623367610 0.01 1.00
C 0.3162486934 0.3636201675 0.4769241015 0.01 1.00
C 0.3488307148 0.3985391056 0.4646487881 0.01 1.00
C 0.3007362488 0.3637270622 0.5094132542 0.01 1.00
C 0.3650969998 0.3984678425 0.4296114665 0.01 1.00
C 0.3469549275 0.3634420096 0.4079520313 0.01 1.00
C 0.3615965623 0.3641190094 0.3753403704 0.01 1.00
C 0.3946081454 0.3993586317 0.3640696236 0.01 1.00
C 0.4143235102 0.4344557278 0.3852145247 0.01 1.00
C 0.3991956656 0.4339925174 0.4179486937 0.01 1.00
H 0.3051120091 0.3373240691 0.4631541891 0.01 1.00
H 0.2740991398 0.3386424372 0.5179153176 0.01 1.00
H 0.3240018874 0.3385355425 0.4154740297 0.01 1.00
H 0.3481658427 0.3371459113 0.3596348298 0.01 1.00
H 0.4032650297 0.4010333155 0.3394209904 0.01 1.00
H 0.4411372207 0.4609656155 0.3762224289 0.01 1.00
H 0.4090342846 0.4595047212 0.4334092181 0.01 1.00
C 0.6838507752 0.4335293070 0.5188463793 0.01 1.00
C 0.6512276320 0.3986103688 0.5311216927 0.01 1.00
C 0.6993632198 0.4334224123 0.4863572265 0.01 1.00
C 0.6349598965 0.3986816319 0.5661345126 0.01 1.00
C 0.6531445410 0.4337074648 0.5878184494 0.01 1.00
C 0.6385014558 0.4329948334 0.6204056087 0.01 1.00
C 0.6054898727 0.3977908427 0.6316763555 0.01 1.00
C 0.5857759584 0.3626937467 0.6105559560 0.01 1.00
C 0.6009038030 0.3631569571 0.5778217870 0.01 1.00
H 0.6949874595 0.4598254053 0.5326162917 0.01 1.00
H 0.7260003288 0.4585070372 0.4778551632 0.01 1.00
H 0.6760961307 0.4586139319 0.5802719494 0.01 1.00
H 0.6519321755 0.4600035632 0.6361111494 0.01 1.00
H 0.5968344388 0.3961161589 0.6563494904 0.01 1.00
H 0.5589622479 0.3361838589 0.6195480519 0.01 1.00
H 0.5910637336 0.3376447533 0.5623367610 0.01 1.00
C 0.8162486934 0.5335114912 0.4769241015 0.01 1.00
C 0.8488307148 0.4985925530 0.4646487881 0.01 1.00
C 0.8007362488 0.5334045965 0.5094132542 0.01 1.00
C 0.8650969998 0.4986994477 0.4296114665 0.01 1.00
C 0.8469549275 0.5337252806 0.4079520313 0.01 1.00
C 0.8615965623 0.5330126492 0.3753403704 0.01 1.00
C 0.8946081454 0.4978086585 0.3640696236 0.01 1.00
C 0.9143235102 0.4626759309 0.3852145247 0.01 1.00
C 0.8991956656 0.4631391413 0.4179486937 0.01 1.00
H 0.8051120091 0.5598075895 0.4631541891 0.01 1.00
H 0.7740991398 0.5585248530 0.5179153176 0.01 1.00
H 0.8240018874 0.5585961162 0.4154740297 0.01 1.00
H 0.8481658427 0.5599857474 0.3596348298 0.01 1.00
H 0.9032650297 0.4960983431 0.3394209904 0.01 1.00
H 0.9411372207 0.4362016747 0.3762224289 0.01 1.00
H 0.9090342846 0.4376269375 0.4334092181 0.01 1.00
C 0.6495820267 0.3636201675 0.4769241015 0.01 1.00
C 0.6821640481 0.3985391056 0.4646487881 0.01 1.00
C 0.6340695821 0.3637270622 0.5094132542 0.01 1.00
C 0.6984303332 0.3984678425 0.4296114665 0.01 1.00
C 0.6802882608 0.3634420096 0.4079520313 0.01 1.00
C 0.6949298957 0.3641190094 0.3753403704 0.01 1.00
C 0.7279414788 0.3993586317 0.3640696236 0.01 1.00
C 0.7476568435 0.4344557278 0.3852145247 0.01 1.00
C 0.7325289989 0.4339925174 0.4179486937 0.01 1.00
H 0.6384453424 0.3373240691 0.4631541891 0.01 1.00
H 0.6074324731 0.3386424372 0.5179153176 0.01 1.00
H 0.6573352208 0.3385355425 0.4154740297 0.01 1.00
H 0.6814991760 0.3371459113 0.3596348298 0.01 1.00
H 0.7365983631 0.4010333155 0.3394209904 0.01 1.00
H 0.7744705540 0.4609656155 0.3762224289 0.01 1.00
H 0.7423676180 0.4595047212 0.4334092181 0.01 1.00
C 0.8505174418 0.4636379833 0.5188463793 0.01 1.00
C 0.8178942986 0.4985569214 0.5311216927 0.01 1.00
C 0.8660298864 0.4637448780 0.4863572265 0.01 1.00
C 0.8016265632 0.4984500267 0.5661345126 0.01 1.00
C 0.8198112077 0.4634241938 0.5878184494 0.01 1.00
C 0.8051681225 0.4641368252 0.6204056087 0.01 1.00
C 0.7721565394 0.4993408160 0.6316763555 0.01 1.00
C 0.7524426250 0.5344379120 0.6105559560 0.01 1.00
C 0.7675704696 0.5340103332 0.5778217870 0.01 1.00
H 0.8616541262 0.4373418849 0.5326162917 0.01 1.00
H 0.8926669955 0.4386246214 0.4778551632 0.01 1.00
H 0.8427627974 0.4385177267 0.5802719494 0.01 1.00
H 0.8185988421 0.4371637271 0.6361111494 0.01 1.00
H 0.7635011055 0.5010154997 0.6563494904 0.01 1.00
H 0.7256289145 0.5609477998 0.6195480519 0.01 1.00
H 0.7577304002 0.5595225370 0.5623367610 0.01 1.00
C 0.0171841085 0.6335293070 0.5188463793 0.01 1.00
C -0.0154390347 0.5986103688 0.5311216927 0.01 1.00
C 0.0326965531 0.6334224123 0.4863572265 0.01 1.00
C -0.0317067701 0.5986816319 0.5661345126 0.01 1.00
C -0.0135221256 0.6337074648 0.5878184494 0.01 1.00
C -0.0281652108 0.6329948334 0.6204056087 0.01 1.00
C -0.0611767939 0.5977908427 0.6316763555 0.01 1.00
C -0.0808907083 0.5626937467 0.6105559560 0.01 1.00
C -0.0657628637 0.5631569571 0.5778217870 0.01 1.00
H 0.0283207928 0.6598254053 0.5326162917 0.01 1.00
H 0.0593336621 0.6585070372 0.4778551632 0.01 1.00
H 0.0094294641 0.6586139319 0.5802719494 0.01 1.00
H -0.0147344912 0.6600035632 0.6361111494 0.01 1.00
H -0.0698322279 0.5961161589 0.6563494904 0.01 1.00
H -0.1077044188 0.5361838589 0.6195480519 0.01 1.00
H -0.0756029331 0.5376447533 0.5623367610 0.01 1.00
C 0.1495820267 0.7335114912 0.4769241015 0.01 1.00
C 0.1821640481 0.6985925530 0.4646487881 0.01 1.00
C 0.1340695821 0.7334045965 0.5094132542 0.01 1.00
C 0.1984303332 0.6986994477 0.4296114665 0.01 1.00
C 0.1802882608 0.7337252806 0.4079520313 0.01 1.00
C 0.1949298957 0.7330126492 0.3753403704 0.01 1.00
C 0.2279414788 0.6978086585 0.3640696236 0.01 1.00
C 0.2476568435 0.6626759309 0.3852145247 0.01 1.00
C 0.2325289989 0.6631391413 0.4179486937 0.01 1.00
H 0.1384453424 0.7598075895 0.4631541891 0.01 1.00
H 0.1074324731 0.7585248530 0.5179153176 0.01 1.00
H 0.1573352208 0.7585961162 0.4154740297 0.01 1.00
H 0.1814991760 0.7599857474 0.3596348298 0.01 1.00
H 0.2365983631 0.6960983431 0.3394209904 0.01 1.00
H 0.2744705540 0.6362016747 0.3762224289 0.01 1.00
H 0.2423676180 0.6376269375 0.4334092181 0.01 1.00
C -0.0170846400 0.5636201675 0.4769241015 0.01 1.00
C 0.0154973815 0.5985391056 0.4646487881 0.01 1.00
C -0.0325970845 0.5637270622 0.5094132542 0.01 1.00
C 0.0317636665 0.5984678425 0.4296114665 0.01 1.00
C 0.0136215942 0.5634420096 0.4079520313 0.01 1.00
C 0.0282632290 0.5641190094 0.3753403704 0.01 1.00
C 0.0612748121 0.5993586317 0.3640696236 0.01 1.00
C 0.0809901768 0.6344557278 0.3852145247 0.01 1.00
C 0.0658623322 0.6339925174 0.4179486937 0.01 1.00
H -0.0282213243 0.5373240691 0.4631541891 0.01 1.00
H -0.0592341936 0.5386424372 0.5179153176 0.01 1.00
H -0.0093314459 0.5385355425 0.4154740297 0.01 1.00
H 0.0148325094 0.5371459113 0.3596348298 0.01 1.00
H 0.0699316964 0.6010333155 0.3394209904 0.01 1.00
H 0.1078038874 0.6609656155 0.3762224289 0.01 1.00
H 0.0757009513 0.6595047212 0.4334092181 0.01 1.00
C 0.1838507752 0.6636379833 0.5188463793 0.01 1.00
C 0.1512276320 0.6985569214 0.5311216927 0.01 1.00
C 0.1993632198 0.6637448780 0.4863572265 0.01 1.00
C 0.1349598965 0.6984500267 0.5661345126 0.01 1.00
C 0.1531445410 0.6634241938 0.5878184494 0.01 1.00
C 0.1385014558 0.6641368252 0.6204056087 0.01 1.00
C 0.1054898727 0.6993408160 0.6316763555 0.01 1.00
C 0.0857759584 0.7344379120 0.6105559560 0.01 1.00
C 0.1009038030 0.7340103332 0.5778217870 0.01 1.00
H 0.1949874595 0.6373418849 0.5326162917 0.01 1.00
H 0.2260003288 0.6386246214 0.4778551632 0.01 1.00
H 0.1760961307 0.6385177267 0.5802719494 0.01 1.00
H 0.1519321755 0.6371637271 0.6361111494 0.01 1.00
H 0.0968344388 0.7010154997 0.6563494904 0.01 1.00
H 0.0589622479 0.7609477998 0.6195480519 0.01 1.00
H 0.0910637336 0.7595225370 0.5623367610 0.01 1.00
C 0.3505174418 0.6335293070 0.5188463793 0.01 1.00
C 0.3178942986 0.5986103688 0.5311216927 0.01 1.00
C 0.3660298864 0.6334224123 0.4863572265 0.01 1.00
C 0.3016265632 0.5986816319 0.5661345126 0.01 1.00
C 0.3198112077 0.6337074648 0.5878184494 0.01 1.00
C 0.3051681225 0.6329948334 0.6204056087 0.01 1.00
C 0.2721565394 0.5977908427 0.6316763555 0.01 1.00
C 0.2524426250 0.5626937467 0.6105559560 0.01 1.00
C 0.2675704696 0.5631569571 0.5778217870 0.01 1.00
H 0.3616541262 0.6598254053 0.5326162917 0.01 1.00
H 0.3926669955 0.6585070372 0.4778551632 0.01 1.00
H 0.3427627974 0.6586139319 0.5802719494 0.01 1.00
H 0.3185988421 0.6600035632 0.6361111494 0.01 1.00
H 0.2635011055 0.5961161589 0.6563494904 0.01 1.00
H 0.2256289145 0.5361838589 0.6195480519 0.01 1.00
H 0.2577304002 0.5376447533 0.5623367610 0.01 1.00
C 0.4829153600 0.7335114912 0.4769241015 0.01 1.00
C 0.5154973815 0.6985925530 0.4646487881 0.01 1.00
C 0.4674029155 0.7334045965 0.5094132542 0.01 1.00
C 0.5317636665 0.6986994477 0.4296114665 0.01 1.00
C 0.5136215942 0.7337252806 0.4079520313 0.01 1.00
C 0.5282632290 0.7330126492 0.3753403704 0.01 1.00
C 0.5612748121 0.6978086585 0.3640696236 0.01 1.00
C 0.5809901768 0.6626759309 0.3852145247 0.01 1.00
C 0.5658623322 0.6631391413 0.4179486937 0.01 1.00
H 0.4717786757 0.7598075895 0.4631541891 0.01 1.00
H 0.4407658064 0.7585248530 0.5179153176 0.01 1.00
H 0.4906685541 0.7585961162 0.4154740297 0.01 1.00
H 0.5148325094 0.7599857474 0.3596348298 0.01 1.00
H 0.5699316964 0.6960983431 0.3394209904 0.01 1.00
H 0.6078038874 0.6362016747 0.3762224289 0.01 1.00
H 0.5757009513 0.6376269375 0.4334092181 0.01 1.00
C 0.3162486934 0.5636201675 0.4769241015 0.01 1.00
C 0.3488307148 0.5985391056 0.4646487881 0.01 1.00
C 0.3007362488 0.5637270622 0.5094132542 0.01 1.00
C 0.3650969998 0.5984678425 0.4296114665 0.01 1.00
C 0.3469549275 0.5634420096 0.4079520313 0.01 1.00
C 0.3615965623 0.5641190094 0.3753403704 0.01 1.00
C 0.3946081454 0.5993586317 0.3640696236 0.01 1.00
C 0.4143235102 0.6344557278 0.3852145247 0.01 1.00
C 0.3991956656 0.6339925174 0.4179486937 0.01 1.00
H 0.3051120091 0.5373240691 0.4631541891 0.01 1.00
H 0.2740991398 0.5386424372 0.5179153176 0.01 1.00
H 0.3240018874 0.5385355425 0.4154740297 0.01 1.00
H 0.3481658427 0.5371459113 0.3596348298 0.01 1.00
H 0.4032650297 0.6010333155 0.3394209904 0.01 1.00
H 0.4411372207 0.6609656155 0.3762224289 0.01 1.00
H 0.4090342846 0.6595047212 0.4334092181 0.01 1.00
C 0.5171841085 0.6636379833 0.5188463793 0.01 1.00
C 0.4845609653 0.6985569214 0.5311216927 0.01 1.00
C 0.5326965531 0.6637448780 0.4863572265 0.01 1.00
C 0.4682932299 0.6984500267 0.5661345126 0.01 1.00
C 0.4864778744 0.6634241938 0.5878184494 0.01 1.00
C 0.4718347892 0.6641368252 0.6204056087 0.01 1.00
C 0.4388232061 0.6993408160 0.6316763555 0.01 1.00
C 0.4191092917 0.7344379120 0.6105559560 0.01 1.00
C 0.4342371363 0.7340103332 0.5778217870 0.01 1.00
H 0.5283207928 0.6373418849 0.5326162917 0.01 1.00
H 0.5593336621 0.6386246214 0.4778551632 0.01 1.00
H 0.5094294641 0.6385177267 0.5802719494 0.01 1.00
H 0.4852655088 0.6371637271 0.6361111494 0.01 1.00
H 0.4301677721 0.7010154997 0.6563494904 0.01 1.00
H 0.3922955812 0.7609477998 0.6195480519 0.01 1.00
H 0.4243970669 0.7595225370 0.5623367610 0.01 1.00
C 0.6838507752 0.6335293070 0.5188463793 0.01 1.00
C 0.6512276320 0.5986103688 0.5311216927 0.01 1.00
C 0.6993632198 0.6334224123 0.4863572265 0.01 1.00
C 0.6349598965 0.5986816319 0.5661345126 0.01 1.00
C 0.6531445410 0.6337074648 0.5878184494 0.01 1.00
C 0.6385014558 0.6329948334 0.6204056087 0.01 1.00
C 0.6054898727 0.5977908427 0.6316763555 0.01 1.00
C 0.5857759584 0.5626937467 0.6105559560 0.01 1.00
C 0.6009038030 0.5631569571 0.5778217870 0.01 1.00
H 0.6949874595 0.6598254053 0.5326162917 0.01 1.00
H 0.7260003288 0.6585070372 0.4778551632 0.01 1.00
H 0.6760961307 0.6586139319 0.5802719494 0.01 1.00
H 0.6519321755 0.6600035632 0.6361111494 0.01 1.00
H 0.5968344388 0.5961161589 0.6563494904 0.01 1.00
H 0.5589622479 0.5361838589 0.6195480519 0.01 1.00
H 0.5910637336 0.5376447533 0.5623367610 0.01 1.00
C 0.8162486934 0.7335114912 0.4769241015 0.01 1.00
C 0.8488307148 0.6985925530 0.4646487881 0.01 1.00
C 0.8007362488 0.7334045965 0.5094132542 0.01 1.00
C 0.8650969998 0.6986994477 0.4296114665 0.01 1.00
C 0.8469549275 0.7337252806 0.4079520313 0.01 1.00
C 0.8615965623 0.7330126492 0.3753403704 0.01 1.00
C 0.8946081454 0.6978086585 0.3640696236 0.01 1.00
C 0.9143235102 0.6626759309 0.3852145247 0.01 1.00
C 0.8991956656 0.6631391413 0.4179486937 0.01 1.00
H 0.8051120091 0.7598075895 0.4631541891 0.01 1.00
H 0.7740991398 0.7585248530 0.5179153176 0.01 1.00
H 0.8240018874 0.7585961162 0.4154740297 0.01 1.00
H 0.8481658427 0.7599857474 0.3596348298 0.01 1.00
H 0.9032650297 0.6960983431 0.3394209904 0.01 1.00
H 0.9411372207 0.6362016747 0.3762224289 0.01 1.00
H 0.9090342846 0.6376269375 0.4334092181 0.01 1.00
C 0.6495820267 0.5636201675 0.4769241015 0.01 1.00
C 0.6821640481 0.5985391056 0.4646487881 0.01 1.00
C 0.6340695821 0.5637270622 0.5094132542 0.01 1.00
C 0.6984303332 0.5984678425 0.4296114665 0.01 1.00
C 0.6802882608 0.5634420096 0.4079520313 0.01 1.00
C 0.6949298957 0.5641190094 0.3753403704 0.01 1.00
C 0.7279414788 0.5993586317 0.3640696236 0.01 1.00
C 0.7476568435 0.6344557278 0.3852145247 0.01 1.00
C 0.7325289989 0.6339925174 0.4179486937 0.01 1.00
H 0.6384453424 0.5373240691 0.4631541891 0.01 1.00
H 0.6074324731 0.5386424372 0.5179153176 0.01 1.00
H 0.6573352208 0.5385355425 0.4154740297 0.01 1.00
H 0.6814991760 0.5371459113 0.3596348298 0.01 1.00
H 0.7365983631 0.6010333155 0.3394209904 0.01 1.00
H 0.7744705540 0.6609656155 0.3762224289 0.01 1.00
H 0.7423676180 0.6595047212 0.4334092181 0.01 1.00
C 0.8505174418 0.6636379833 0.5188463793 0.01 1.00
C 0.8178942986 0.6985569214 0.5311216927 0.01 1.00
C 0.8660298864 0.6637448780 0.4863572265 0.01 1.00
C 0.8016265632 0.6984500267 0.5661345126 0.01 1.00
C 0.8198112077 0.6634241938 0.5878184494 0.01 1.00
C 0.8051681225 0.6641368252 0.6204056087 0.01 1.00
C 0.7721565394 0.6993408160 0.6316763555 0.01 1.00
C 0.7524426250 0.7344379120 0.6105559560 0.01 1.00
C 0.7675704696 0.7340103332 0.5778217870 0.01 1.00
H 0.8616541262 0.6373418849 0.5326162917 0.01 1.00
H 0.8926669955 0.6386246214 0.4778551632 0.01 1.00
H 0.8427627974 0.6385177267 0.5802719494 0.01 1.00
H 0.8185988421 0.6371637271 0.6361111494 0.01 1.00
H 0.7635011055 0.7010154997 0.6563494904 0.01 1.00
H 0.7256289145 0.7609477998 0.6195480519 0.01 1.00
H 0.7577304002 0.7595225370 0.5623367610 0.01 1.00
C 0.0171841085 0.8335293070 0.5188463793 0.01 1.00
C -0.0154390347 0.7986103688 0.5311216927 0.01 1.00
C 0.0326965531 0.8334224123 0.4863572265 0.01 1.00
C -0.0317067701 0.7986816319 0.5661345126 0.01 1.00
C -0.0135221256 0.8337074648 0.5878184494 0.01 1.00
C -0.0281652108 0.8329948334 0.6204056087 0.01 1.00
C -0.0611767939 0.7977908427 0.6316763555 0.01 1.00
C -0.0808907083 0.7626937467 0.6105559560 0.01 1.00
C -0.0657628637 0.7631569571 0.5778217870 0.01 1.00
H 0.0283207928 0.8598254053 0.5326162917 0.01 1.00
H 0.0593336621 0.8585070372 0.4778551632 0.01 1.00
H 0.0094294641 0.8586139319 0.5802719494 0.01 1.00
H -0.0147344912 0.8600035632 0.6361111494 0.01 1.00
H -0.0698322279 0.7961161589 0.6563494904 0.01 1.00
H -0.1077044188 0.7361838589 0.6195480519 0.01 1.00
H -0.0756029331 0.7376447533 0.5623367610 0.01 1.00
C 0.1495820267 0.9335114912 0.4769241015 0.01 1.00
C 0.1821640481 0.8985925530 0.4646487881 0.01 1.00
C 0.1340695821 0.9334045965 0.5094132542 0.01 1.00
C 0.1984303332 0.8986994477 0.4296114665 0.01 1.00
C 0.1802882608 0.9337252806 0.4079520313 0.01 1.00
C 0.1949298957 0.9330126492 0.3753403704 0.01 1.00
C 0.2279414788 0.8978086585 0.3640696236 0.01 1.00
C 0.2476568435 0.8626759309 0.3852145247 0.01 1.00
C 0.2325289989 0.8631391413 0.4179486937 0.01 1.00
H 0.1384453424 0.9598075895 0.4631541891 0.01 1.00
H 0.1074324731 0.9585248530 0.5179153176 0.01 1.00
H 0.1573352208 0.9585961162 0.4154740297 0.01 1.00
H 0.1814991760 0.9599857474 0.3596348298 0.01 1.00
H 0.2365983631 0.8960983431 0.3394209904 0.01 1.00
H 0.2744705540 0.8362016747 0.3762224289 0.01 1.00
H 0.2423676180 0.8376269375 0.4334092181 0.01 1.00
C -0.0170846400 0.7636201675 0.4769241015 0.01 1.00
C 0.0154973815 0.7985391056 0.4646487881 0.01 1.00
C -0.0325970845 0.7637270622 0.5094132542 0.01 1.00
C 0.0317636665 0.7984678425 0.4296114665 0.01 1.00
C 0.0136215942 0.7634420096 0.4079520313 0.01 1.00
C 0.0282632290 0.7641190094 0.3753403704 0.01 1.00
C 0.0612748121 0.7993586317 0.3640696236 0.01 1.00
C 0.0809901768 0.8344557278 0.3852145247 0.01 1.00
C 0.0658623322 0.8339925174 0.4179486937 0.01 1.00
H -0.0282213243 0.7373240691 0.4631541891 0.01 1.00
H -0.0592341936 0.7386424372 0.5179153176 0.01 1.00
H -0.0093314459 0.7385355425 0.4154740297 0.01 1.00
H 0.0148325094 0.7371459113 0.3596348298 0.01 1.00
H 0.0699316964 0.8010333155 0.3394209904 0.01 1.00
H 0.1078038874 0.8609656155 0.3762224289 0.01 1.00
H 0.0757009513 0.8595047212 0.4334092181 0.01 1.00
C 0.1838507752 0.8636379833 0.5188463793 0.01 1.00
C 0.1512276320 0.8985569214 0.5311216927 0.01 1.00
C 0.1993632198 0.8637448780 0.4863572265 0.01 1.00
C 0.1349598965 0.8984500267 0.5661345126 0.01 1.00
C 0.1531445410 0.8634241938 0.5878184494 0.01 1.00
C 0.1385014558 0.8641368252 0.6204056087 0.01 1.00
C 0.1054898727 0.8993408160 0.6316763555 0.01 1.00
C 0.0857759584 0.9344379120 0.6105559560 0.01 1.00
C 0.1009038030 0.9340103332 0.5778217870 0.01 1.00
H 0.1949874595 0.8373418849 0.5326162917 0.01 1.00
H 0.2260003288 0.8386246214 0.4778551632 0.01 1.00
H 0.1760961307 0.8385177267 0.5802719494 0.01 1.00
H 0.1519321755 0.8371637271 0.6361111494 0.01 1.00
H 0.0968344388 0.9010154997 0.6563494904 0.01 1.00
H 0.0589622479 0.9609477998 0.6195480519 0.01 1.00
H 0.0910637336 0.9595225370 0.5623367610 0.01 1.00
C 0.3505174418 0.8335293070 0.5188463793 0.01 1.00
C 0.3178942986 0.7986103688 0.5311216927 0.01 1.00
C 0.3660298864 0.8334224123 0.4863572265 0.01 1.00
C 0.3016265632 0.7986816319 0.5661345126 0.01 1.00
C 0.3198112077 0.8337074648 0.5878184494 0.01 1.00
C 0.3051681225 0.8329948334 0.6204056087 0.01 1.00
C 0.2721565394 0.7977908427 0.6316763555 0.01 1.00
C 0.2524426250 0.7626937467 0.6105559560 0.01 1.00
C 0.2675704696 0.7631569571 0.5778217870 0.01 1.00
H 0.3616541262 0.8598254053 0.5326162917 0.01 1.00
H 0.3926669955 0.8585070372 0.4778551632 0.01 1.00
H 0.3427627974 0.8586139319 0.5802719494 0.01 1.00
H 0.3185988421 0.8600035632 0.6361111494 0.01 1.00
H 0.2635011055 0.7961161589 0.6563494904 0.01 1.00
H 0.2256289145 0.7361838589 0.6195480519 0.01 1.00
H 0.2577304002 0.7376447533 0.5623367610 0.01 1.00
C 0.4829153600 0.9335114912 0.4769241015 0.01 1.00
C 0.5154973815 0.8985925530 0.4646487881 0.01 1.00
C 0.4674029155 0.9334045965 0.5094132542 0.01 1.00
C 0.5317636665 0.8986994477 0.4296114665 0.01 1.00
C 0.5136215942 0.9337252806 0.4079520313 0.01 1.00
C 0.5282632290 0.9330126492 0.3753403704 0.01 1.00
C 0.5612748121 0.8978086585 0.3640696236 0.01 1.00
C 0.5809901768 0.8626759309 0.3852145247 0.01 1.00
C 0.5658623322 0.8631391413 0.4179486937 0.01 1.00
H 0.4717786757 0.9598075895 0.4631541891 0.01 1.00
H 0.4407658064 0.9585248530 0.5179153176 0.01 1.00
H 0.4906685541 0.9585961162 0.4154740297 0.01 1.00
H 0.5148325094 0.9599857474 0.3596348298 0.01 1.00
H 0.5699316964 0.8960983431 0.3394209904 0.01 1.00
H 0.6078038874 0.8362016747 0.3762224289 0.01 1.00
H 0.5757009513 0.8376269375 0.4334092181 0.01 1.00
C 0.3162486934 0.7636201675 0.4769241015 0.01 1.00
C 0.3488307148 0.7985391056 0.4646487881 0.01 1.00
C 0.3007362488 0.7637270622 0.5094132542 0.01 1.00
C 0.3650969998 0.7984678425 0.4296114665 0.01 1.00
C 0.3469549275 0.7634420096 0.4079520313 0.01 1.00
C 0.3615965623 0.7641190094 0.3753403704 0.01 1.00
C 0.3946081454 0.7993586317 0.3640696236 0.01 1.00
C 0.4143235102 0.8344557278 0.3852145247 0.01 1.00
C 0.3991956656 0.8339925174 0.4179486937 0.01 1.00
H 0.3051120091 0.7373240691 0.4631541891 0.01 1.00
H 0.2740991398 0.7386424372 0.5179153176 0.01 1.00
H 0.3240018874 0.7385355425 0.4154740297 0.01 1.00
H 0.3481658427 0.7371459113 0.3596348298 0.01 1.00
H 0.4032650297 0.8010333155 0.3394209904 0.01 1.00
H 0.4411372207 0.8609656155 0.3762224289 0.01 1.00
H 0.4090342846 0.8595047212 0.4334092181 0.01 1.00
C 0.5171841085 0.8636379833 0.5188463793 0.01 1.00
C 0.4845609653 0.8985569214 0.5311216927 0.01 1.00
C 0.5326965531 0.8637448780 0.4863572265 0.01 1.00
C 0.4682932299 0.8984500267 0.5661345126 0.01 1.00
C 0.4864778744 0.8634241938 0.5878184494 0.01 1.00
C 0.4718347892 0.8641368252 0.6204056087 0.01 1.00
C 0.4388232061 0.8993408160 0.6316763555 0.01 1.00
C 0.4191092917 0.9344379120 0.6105559560 0.01 1.00
C 0.4342371363 0.9340103332 0.5778217870 0.01 1.00
H 0.5283207928 0.8373418849 0.5326162917 0.01 1.00
H 0.5593336621 0.8386246214 0.4778551632 0.01 1.00
H 0.5094294641 0.8385177267 0.5802719494 0.01 1.00
H 0.4852655088 0.8371637271 0.6361111494 0.01 1.00
H 0.4301677721 0.9010154997 0.6563494904 0.01 1.00
H 0.3922955812 0.9609477998 0.6195480519 0.01 1.00
H 0.4243970669 0.9595225370 0.5623367610 0.01 1.00
C 0.6838507752 0.8335293070 0.5188463793 0.01 1.00
C 0.6512276320 0.7986103688 0.5311216927 0.01 1.00
C 0.6993632198 0.8334224123 0.4863572265 0.01 1.00
C 0.6349598965 0.7986816319 0.5661345126 0.01 1.00
C 0.6531445410 0.8337074648 0.5878184494 0.01 1.00
C 0.6385014558 0.8329948334 0.6204056087 0.01 1.00
C 0.6054898727 0.7977908427 0.6316763555 0.01 1.00
C 0.5857759584 0.7626937467 0.6105559560 0.01 1.00
C 0.6009038030 0.7631569571 0.5778217870 0.01 1.00
H 0.6949874595 0.8598254053 0.5326162917 0.01 1.00
H 0.7260003288 0.8585070372 0.4778551632 0.01 1.00
H 0.6760961307 0.8586139319 0.5802719494 0.01 1.00
H 0.6519321755 0.8600035632 0.6361111494 0.01 1.00
H 0.5968344388 0.7961161589 0.6563494904 0.01 1.00
H 0.5589622479 0.7361838589 0.6195480519 0.01 1.00
H 0.5910637336 0.7376447533 0.5623367610 0.01 1.00
C 0.8162486934 0.9335114912 0.4769241015 0.01 1.00
C 0.8488307148 0.8985925530 0.4646487881 0.01 1.00
C 0.8007362488 0.9334045965 0.5094132542 0.01 1.00
C 0.8650969998 0.8986994477 0.4296114665 0.01 1.00
C 0.8469549275 0.9337252806 0.4079520313 0.01 1.00
C 0.8615965623 0.9330126492 0.3753403704 0.01 1.00
C 0.8946081454 0.8978086585 0.3640696236 0.01 1.00
C 0.9143235102 0.8626759309 0.3852145247 0.01 1.00
C 0.8991956656 0.8631391413 0.4179486937 0.01 1.00
H 0.8051120091 0.9598075895 0.4631541891 0.01 1.00
H 0.7740991398 0.9585248530 0.5179153176 0.01 1.00
H 0.8240018874 0.9585961162 0.4154740297 0.01 1.00
H 0.8481658427 0.9599857474 0.3596348298 0.01 1.00
H 0.9032650297 0.8960983431 0.3394209904 0.01 1.00
H 0.9411372207 0.8362016747 0.3762224289 0.01 1.00
H 0.9090342846 0.8376269375 0.4334092181 0.01 1.00
C 0.6495820267 0.7636201675 0.4769241015 0.01 1.00
C 0.6821640481 0.7985391056 0.4646487881 0.01 1.00
C 0.6340695821 0.7637270622 0.5094132542 0.01 1.00
C 0.6984303332 0.7984678425 0.4296114665 0.01 1.00
C 0.6802882608 0.7634420096 0.4079520313 0.01 1.00
C 0.6949298957 0.7641190094 0.3753403704 0.01 1.00
C 0.7279414788 0.7993586317 0.3640696236 0.01 1.00
C 0.7476568435 0.8344557278 0.3852145247 0.01 1.00
C 0.7325289989 0.8339925174 0.4179486937 0.01 1.00
H 0.6384453424 0.7373240691 0.4631541891 0.01 1.00
H 0.6074324731 0.7386424372 0.5179153176 0.01 1.00
H 0.6573352208 0.7385355425 0.4154740297 0.01 1.00
H 0.6814991760 0.7371459113 0.3596348298 0.01 1.00
H 0.7365983631 0.8010333155 0.3394209904 0.01 1.00
H 0.7744705540 0.8609656155 0.3762224289 0.01 1.00
H 0.7423676180 0.8595047212 0.4334092181 0.01 1.00
C 0.8505174418 0.8636379833 0.5188463793 0.01 1.00
C 0.8178942986 0.8985569214 0.5311216927 0.01 1.00
C 0.8660298864 0.8637448780 0.4863572265 0.01 1.00
C 0.8016265632 0.8984500267 0.5661345126 0.01 1.00
C 0.8198112077 0.8634241938 0.5878184494 0.01 1.00
C 0.8051681225 0.8641368252 0.6204056087 0.01 1.00
C 0.7721565394 0.8993408160 0.6316763555 0.01 1.00
C 0.7524426250 0.9344379120 0.6105559560 0.01 1.00
C 0.7675704696 0.9340103332 0.5778217870 0.01 1.00
H 0.8616541262 0.8373418849 0.5326162917 0.01 1.00
H 0.8926669955 0.8386246214 0.4778551632 0.01 1.00
H 0.8427627974 0.8385177267 0.5802719494 0.01 1.00
H 0.8185988421 0.8371637271 0.6361111494 0.01 1.00
H 0.7635011055 0.9010154997 0.6563494904 0.01 1.00
H 0.7256289145 0.9609477998 0.6195480519 0.01 1.00
H 0.7577304002 0.9595225370 0.5623367610 0.01 1.00
C 0.0171780211 0.0335293070 0.8521909670 0.01 1.00
C -0.0154054507 -0.0013896312 0.8644417788 0.01 1.00
C 0.0326890153 0.0334224123 0.8196773126 0.01 1.00
C -0.0316717357 -0.0013183681 0.8994791004 0.01 1.00
C -0.0135296634 0.0337074648 0.9211385356 0.01 1.00
C -0.0281712982 0.0329948334 0.9537501964 0.01 1.00
C -0.0611828813 -0.0022091573 0.9650209433 0.01 1.00
C -0.0808982460 -0.0373062533 0.9438760422 0.01 1.00
C -0.0657704014 -0.0368430429 0.9111418732 0.01 1.00
H 0.0283132551 0.0598254053 0.8659363778 0.01 1.00
H 0.0593672462 0.0585070372 0.8111752493 0.01 1.00
H 0.0094233767 0.0586139319 0.9136165371 0.01 1.00
H -0.0147405786 0.0600035632 0.9694557371 0.01 1.00
H -0.0698397656 -0.0038838411 0.9896695765 0.01 1.00
H -0.1077119566 -0.0638161411 0.9528681380 0.01 1.00
H -0.0756090205 -0.0623552467 0.8956813487 0.01 1.00
C 0.1495744890 0.1335114912 0.8102441876 0.01 1.00
C 0.1821976322 0.0985925530 0.7979688742 0.01 1.00
C 0.1340634948 0.1334045965 0.8427578420 0.01 1.00
C 0.1984653676 0.0986994477 0.7629560542 0.01 1.00
C 0.1802807231 0.1337252806 0.7412721174 0.01 1.00
C 0.1949238083 0.1330126492 0.7086849582 0.01 1.00
C 0.2279353914 0.0978086585 0.6974142114 0.01 1.00
C 0.2476493058 0.0626759309 0.7185346108 0.01 1.00
C 0.2325214612 0.0631391413 0.7512687798 0.01 1.00
H 0.1384378046 0.1598075895 0.7964742752 0.01 1.00
H 0.1074249353 0.1585248530 0.8512354037 0.01 1.00
H 0.1573291334 0.1585961162 0.7488186175 0.01 1.00
H 0.1815342105 0.1599857474 0.6929794175 0.01 1.00
H 0.2366319471 0.0960983431 0.6727410765 0.01 1.00
H 0.2744630163 0.0362016747 0.7095425150 0.01 1.00
H 0.2423615306 0.0376269375 0.7667538059 0.01 1.00
C -0.0170921777 -0.0363798325 0.8102441876 0.01 1.00
C 0.0155309655 -0.0014608944 0.7979688742 0.01 1.00
C -0.0326031719 -0.0362729378 0.8427578420 0.01 1.00
C 0.0317987009 -0.0015321575 0.7629560542 0.01 1.00
C 0.0136140564 -0.0365579904 0.7412721174 0.01 1.00
C 0.0282571417 -0.0358809906 0.7086849582 0.01 1.00
C 0.0612687247 -0.0006413683 0.6974142114 0.01 1.00
C 0.0809826391 0.0344557278 0.7185346108 0.01 1.00
C 0.0658547945 0.0339925174 0.7512687798 0.01 1.00
H -0.0282288620 -0.0626759309 0.7964742752 0.01 1.00
H -0.0592417313 -0.0613575628 0.8512354037 0.01 1.00
H -0.0093375333 -0.0614644575 0.7488186175 0.01 1.00
H 0.0148675438 -0.0628540887 0.6929794175 0.01 1.00
H 0.0699652805 0.0010333155 0.6727410765 0.01 1.00
H 0.1077963496 0.0609656155 0.7095425150 0.01 1.00
H 0.0756948639 0.0595047212 0.7667538059 0.01 1.00
C 0.1838446878 0.0636379833 0.8521909670 0.01 1.00
C 0.1512612160 0.0985569214 0.8644417788 0.01 1.00
C 0.1993556820 0.0637448780 0.8196773126 0.01 1.00
C 0.1349949310 0.0984500267 0.8994791004 0.01 1.00
C 0.1531370033 0.0634241938 0.9211385356 0.01 1.00
C 0.1384953685 0.0641368252 0.9537501964 0.01 1.00
C 0.1054837854 0.0993408160 0.9650209433 0.01 1.00
C 0.0857684206 0.1344379120 0.9438760422 0.01 1.00
C 0.1008962652 0.1340103332 0.9111418732 0.01 1.00
H 0.1949799218 0.0373418849 0.8659363778 0.01 1.00
H 0.2260339129 0.0386246214 0.8111752493 0.01 1.00
H 0.1760900434 0.0385177267 0.9136165371 0.01 1.00
H 0.1519260881 0.0371637271 0.9694557371 0.01 1.00
H 0.0968269011 0.1010154997 0.9896695765 0.01 1.00
H 0.0589547101 0.1609477998 0.9528681380 0.01 1.00
H 0.0910576462 0.1595225370 0.8956813487 0.01 1.00
C 0.3505113545 0.0335293070 0.8521909670 0.01 1.00
C 0.3179278827 -0.0013896312 0.8644417788 0.01 1.00
C 0.3660223487 0.0334224123 0.8196773126 0.01 1.00
C 0.3016615976 -0.0013183681 0.8994791004 0.01 1.00
C 0.3198036700 0.0337074648 0.9211385356 0.01 1.00
C 0.3051620351 0.0329948334 0.9537501964 0.01 1.00
C 0.2721504520 -0.0022091573 0.9650209433 0.01 1.00
C 0.2524350873 -0.0373062533 0.9438760422 0.01 1.00
C 0.2675629319 -0.0368430429 0.9111418732 0.01 1.00
H 0.3616465884 0.0598254053 0.8659363778 0.01 1.00
H 0.3927005795 0.0585070372 0.8111752493 0.01 1.00
H 0.3427567100 0.0586139319 0.9136165371 0.01 1.00
H 0.3185927548 0.0600035632 0.9694557371 0.01 1.00
H 0.2634935677 -0.0038838411 0.9896695765 0.01 1.00
H 0.2256213768 -0.0638161411 0.9528681380 0.01 1.00
H 0.2577243129 -0.0623552467 0.8956813487 0.01 1.00
C 0.4829078223 0.1335114912 0.8102441876 0.01 1.00
C 0.5155309655 0.0985925530 0.7979688742 0.01 1.00
C 0.4673968281 0.1334045965 0.8427578420 0.01 1.00
C 0.5317987009 0.0986994477 0.7629560542 0.01 1.00
C 0.5136140564 0.1337252806 0.7412721174 0.01 1.00
C 0.5282571417 0.1330126492 0.7086849582 0.01 1.00
C 0.5612687247 0.0978086585 0.6974142114 0.01 1.00
C 0.5809826391 0.0626759309 0.7185346108 0.01 1.00
C 0.5658547945 0.0631391413 0.7512687798 0.01 1.00
H 0.4717711380 0.1598075895 0.7964742752 0.01 1.00
H 0.4407582687 0.1585248530 0.8512354037 0.01 1.00
H 0.4906624667 0.1585961162 0.7488186175 0.01 1.00
H 0.5148675438 0.1599857474 0.6929794175 0.01 1.00
H 0.5699652805 0.0960983431 0.6727410765 0.01 1.00
H 0.6077963496 0.0362016747 0.7095425150 0.01 1.00
H 0.5756948639 0.0376269375 0.7667538059 0.01 1.00
C 0.3162411556 -0.0363798325 0.8102441876 0.01 1.00
C 0.3488642989 -0.0014608944 0.7979688742 0.01 1.00
C 0.3007301614 -0.0362729378 0.8427578420 0.01 1.00
C 0.3651320343 -0.0015321575 0.7629560542 0.01 1.00
C 0.3469473898 -0.0365579904 0.7412721174 0.01 1.00
C 0.3615904750 -0.0358809906 0.7086849582 0.01 1.00
C 0.3946020581 -0.0006413683 0.6974142114 0.01 1.00
C 0.4143159724 0.0344557278 0.7185346108 0.01 1.00
C 0.3991881278 0.0339925174 0.7512687798 0.01 1.00
H 0.3051044713 -0.0626759309 0.7964742752 0.01 1.00
H 0.2740916020 -0.0613575628 0.8512354037 0.01 1.00
H 0.3239958001 -0.0614644575 0.7488186175 0.01 1.00
H 0.3482008771 -0.0628540887 0.6929794175 0.01 1.00
H 0.4032986138 0.0010333155 0.6727410765 0.01 1.00
H 0.4411296830 0.0609656155 0.7095425150 0.01 1.00
H 0.4090281973 0.0595047212 0.7667538059 0.01 1.00
C 0.5171780211 0.0636379833 0.8521909670 0.01 1.00
C 0.4845945493 0.0985569214 0.8644417788 0.01 1.00
C 0.5326890153 0.0637448780 0.8196773126 0.01 1.00
C 0.4683282643 0.0984500267 0.8994791004 0.01 1.00
C 0.4864703366 0.0634241938 0.9211385356 0.01 1.00
C 0.4718287018 0.0641368252 0.9537501964 0.01 1.00
C 0.4388171187 0.0993408160 0.9650209433 0.01 1.00
C 0.4191017540 0.1344379120 0.9438760422 0.01 1.00
C 0.4342295986 0.1340103332 0.9111418732 0.01 1.00
H 0.5283132551 0.0373418849 0.8659363778 0.01 1.00
H 0.5593672462 0.0386246214 0.8111752493 0.01 1.00
H 0.5094233767 0.0385177267 0.9136165371 0.01 1.00
H 0.4852594214 0.0371637271 0.9694557371 0.01 1.00
H 0.4301602344 0.1010154997 0.9896695765 0.01 1.00
H 0.3922880434 0.1609477998 0.9528681380 0.01 1.00
H 0.4243909795 0.1595225370 0.8956813487 0.01 1.00
C 0.6838446878 0.0335293070 0.8521909670 0.01 1.00
C 0.6512612160 -0.0013896312 0.8644417788 0.01 1.00
C 0.6993556820 0.0334224123 0.8196773126 0.01 1.00
C 0.6349949310 -0.0013183681 0.8994791004 0.01 1.00
C 0.6531370033 0.0337074648 0.9211385356 0.01 1.00
C 0.6384953685 0.0329948334 0.9537501964 0.01 1.00
C 0.6054837854 -0.0022091573 0.9650209433 0.01 1.00
C 0.5857684206 -0.0373062533 0.9438760422 0.01 1.00
C 0.6008962652 -0.0368430429 0.9111418732 0.01 1.00
H 0.6949799218 0.0598254053 0.8659363778 0.01 1.00
H 0.7260339129 0.0585070372 0.8111752493 0.01 1.00
H 0.6760900434 0.0586139319 0.9136165371 0.01 1.00
H 0.6519260881 0.0600035632 0.9694557371 0.01 1.00
H 0.5968269011 -0.0038838411 0.9896695765 0.01 1.00
H 0.5589547101 -0.0638161411 0.9528681380 0.01 1.00
H 0.5910576462 -0.0623552467 0.8956813487 0.01 1.00
C 0.8162411556 0.1335114912 0.8102441876 0.01 1.00
C 0.8488642989 0.0985925530 0.7979688742 0.01 1.00
C 0.8007301614 0.1334045965 0.8427578420 0.01 1.00
C 0.8651320343 0.0986994477 0.7629560542 0.01 1.00
C 0.8469473898 0.1337252806 0.7412721174 0.01 1.00
C 0.8615904750 0.1330126492 0.7086849582 0.01 1.00
C 0.8946020581 0.0978086585 0.6974142114 0.01 1.00
C 0.9143159724 0.0626759309 0.7185346108 0.01 1.00
C 0.8991881278 0.0631391413 0.7512687798 0.01 1.00
H 0.8051044713 0.1598075895 0.7964742752 0.01 1.00
H 0.7740916020 0.1585248530 0.8512354037 0.01 1.00
H 0.8239958001 0.1585961162 0.7488186175 0.01 1.00
H 0.8482008771 0.1599857474 0.6929794175 0.01 1.00
H 0.9032986138 0.0960983431 0.6727410765 0.01 1.00
H 0.9411296830 0.0362016747 0.7095425150 0.01 1.00
H 0.9090281973 0.0376269375 0.7667538059 0.01 1.00
C 0.6495744890 -0.0363798325 0.8102441876 0.01 1.00
C 0.6821976322 -0.0014608944 0.7979688742 0.01 1.00
C 0.6340634948 -0.0362729378 0.8427578420 0.01 1.00
C 0.6984653676 -0.0015321575 0.7629560542 0.01 1.00
C 0.6802807231 -0.0365579904 0.7412721174 0.01 1.00
C 0.6949238083 -0.0358809906 0.7086849582 0.01 1.00
C 0.7279353914 -0.0006413683 0.6974142114 0.01 1.00
C 0.7476493058 0.0344557278 0.7185346108 0.01 1.00
C 0.7325214612 0.0339925174 0.7512687798 0.01 1.00
H 0.6384378046 -0.0626759309 0.7964742752 0.01 1.00
H 0.6074249353 -0.0613575628 0.8512354037 0.01 1.00
H 0.6573291334 -0.0614644575 0.7488186175 0.01 1.00
H 0.6815342105 -0.0628540887 0.6929794175 0.01 1.00
H 0.7366319471 0.0010333155 0.6727410765 0.01 1.00
H 0.7744630163 0.0609656155 0.7095425150 0.01 1.00
H 0.7423615306 0.0595047212 0.7667538059 0.01 1.00
C 0.8505113545 0.0636379833 0.8521909670 0.01 1.00
C 0.8179278827 0.0985569214 0.8644417788 0.01 1.00
C 0.8660223487 0.0637448780 0.8196773126 0.01 1.00
C 0.8016615976 0.0984500267 0.8994791004 0.01 1.00
C 0.8198036700 0.0634241938 0.9211385356 0.01 1.00
C 0.8051620351 0.0641368252 0.9537501964 0.01 1.00
C 0.7721504520 0.0993408160 0.9650209433 0.01 1.00
C 0.7524350873 0.1344379120 0.9438760422 0.01 1.00
C 0.7675629319 0.1340103332 0.9111418732 0.01 1.00
H 0.8616465884 0.0373418849 0.8659363778 0.01 1.00
H 0.8927005795 0.0386246214 0.8111752493 0.01 1.00
H 0.8427567100 0.0385177267 0.9136165371 0.01 1.00
H 0.8185927548 0.0371637271 0.9694557371 0.01 1.00
H 0.7634935677 0.1010154997 0.9896695765 0.01 1.00
H 0.7256213768 0.1609477998 0.9528681380 0.01 1.00
H 0.7577243129 0.1595225370 0.8956813487 0.01 1.00
C 0.0171780211 0.2335293070 0.8521909670 0.01 1.00
C -0.0154054507 0.1986103688 0.8644417788 0.01 1.00
C 0.0326890153 0.2334224123 0.8196773126 0.01 1.00
C -0.0316717357 0.1986816319 0.8994791004 0.01 1.00
C -0.0135296634 0.2337074648 0.9211385356 0.01 1.00
C -0.0281712982 0.2329948334 0.9537501964 0.01 1.00
C -0.0611828813 0.1977908427 0.9650209433 0.01 1.00
C -0.0808982460 0.1626937467 0.9438760422 0.01 1.00
C -0.0657704014 0.1631569571 0.9111418732 0.01 1.00
H 0.0283132551 0.2598254053 0.8659363778 0.01 1.00
H 0.0593672462 0.2585070372 0.8111752493 0.01 1.00
H 0.0094233767 0.2586139319 0.9136165371 0.01 1.00
H -0.0147405786 0.2600035632 0.9694557371 0.01 1.00
H -0.0698397656 0.1961161589 0.9896695765 0.01 1.00
H -0.1077119566 0.1361838589 0.9528681380 0.01 1.00
H -0.0756090205 0.1376447533 0.8956813487 0.01 1.00
C 0.1495744890 0.3335114912 0.8102441876 0.01 1.00
C 0.1821976322 0.2985925530 0.7979688742 0.01 1.00
C 0.1340634948 0.3334045965 0.8427578420 0.01 1.00
C 0.1984653676 0.2986994477 0.7629560542 0.01 1.00
C 0.1802807231 0.3337252806 0.7412721174 0.01 1.00
C 0.1949238083 0.3330126492 0.7086849582 0.01 1.00
C 0.2279353914 0.2978086585 0.6974142114 0.01 1.00
C 0.2476493058 0.2626759309 0.7185346108 0.01 1.00
C 0.2325214612 0.2631391413 0.7512687798 0.01 1.00
H 0.1384378046 0.3598075895 0.7964742752 0.01 1.00
H 0.1074249353 0.3585248530 0.8512354037 0.01 1.00
H 0.1573291334 0.3585961162 0.7488186175 0.01 1.00
H 0.1815342105 0.3599857474 0.6929794175 0.01 1.00
H 0.2366319471 0.2960983431 0.6727410765 0.01 1.00
H 0.2744630163 0.2362016747 0.7095425150 0.01 1.00
H 0.2423615306 0.2376269375 0.7667538059 0.01 1.00
C -0.0170921777 0.1636201675 0.8102441876 0.01 1.00
C 0.0155309655 0.1985391056 0.7979688742 0.01 1.00
C -0.0326031719 0.1637270622 0.8427578420 0.01 1.00
C 0.0317987009 0.1984678425 0.7629560542 0.01 1.00
C 0.0136140564 0.1634420096 0.7412721174 0.01 1.00
C 0.0282571417 0.1641190094 0.7086849582 0.01 1.00
C 0.0612687247 0.1993586317 0.6974142114 0.01 1.00
C 0.0809826391 0.2344557278 0.7185346108 0.01 1.00
C 0.0658547945 0.2339925174 0.7512687798 0.01 1.00
H -0.0282288620 0.1373240691 0.7964742752 0.01 1.00
H -0.0592417313 0.1386424372 0.8512354037 0.01 1.00
H -0.0093375333 0.1385355425 0.7488186175 0.01 1.00
H 0.0148675438 0.1371459113 0.6929794175 0.01 1.00
H 0.0699652805 0.2010333155 0.6727410765 0.01 1.00
H 0.1077963496 0.2609656155 0.7095425150 0.01 1.00
H 0.0756948639 0.2595047212 0.7667538059 0.01 1.00
C 0.1838446878 0.2636379833 0.8521909670 0.01 1.00
C 0.1512612160 0.2985569214 0.8644417788 0.01 1.00
C 0.1993556820 0.2637448780 0.8196773126 0.01 1.00
C 0.1349949310 0.2984500267 0.8994791004 0.01 1.00
C 0.1531370033 0.2634241938 0.9211385356 0.01 1.00
C 0.1384953685 0.2641368252 0.9537501964 0.01 1.00
C 0.1054837854 0.2993408160 0.9650209433 0.01 1.00
C 0.0857684206 0.3344379120 0.9438760422 0.01 1.00
C 0.1008962652 0.3340103332 0.9111418732 0.01 1.00
H 0.1949799218 0.2373418849 0.8659363778 0.01 1.00
H 0.2260339129 0.2386246214 0.8111752493 0.01 1.00
H 0.1760900434 0.2385177267 0.9136165371 0.01 1.00
H 0.1519260881 0.2371637271 0.9694557371 0.01 1.00
H 0.0968269011 0.3010154997 0.9896695765 0.01 1.00
H 0.0589547101 0.3609477998 0.9528681380 0.01 1.00
H 0.0910576462 0.3595225370 0.8956813487 0.01 1.00
C 0.3505113545 0.2335293070 0.8521909670 0.01 1.00
C 0.3179278827 0.1986103688 0.8644417788 0.01 1.00
C 0.3660223487 0.2334224123 0.8196773126 0.01 1.00
C 0.3016615976 0.1986816319 0.8994791004 0.01 1.00
C 0.3198036700 0.2337074648 0.9211385356 0.01 1.00
C 0.3051620351 0.2329948334 0.9537501964 0.01 1.00
C 0.2721504520 0.1977908427 0.9650209433 0.01 1.00
C 0.2524350873 0.1626937467 0.9438760422 0.01 1.00
C 0.2675629319 0.1631569571 0.9111418732 0.01 1.00
H 0.3616465884 0.2598254053 0.8659363778 0.01 1.00
H 0.3927005795 0.2585070372 0.8111752493 0.01 1.00
H 0.3427567100 0.2586139319 0.9136165371 0.01 1.00
H 0.3185927548 0.2600035632 0.9694557371 0.01 1.00
H 0.2634935677 0.1961161589 0.9896695765 0.01 1.00
H 0.2256213768 0.1361838589 0.9528681380 0.01 1.00
H 0.2577243129 0.1376447533 0.8956813487 0.01 1.00
C 0.4829078223 0.3335114912 0.8102441876 0.01 1.00
C 0.5155309655 0.2985925530 0.7979688742 0.01 1.00
C 0.4673968281 0.3334045965 0.8427578420 0.01 1.00
C 0.5317987009 0.2986994477 0.7629560542 0.01 1.00
C 0.5136140564 0.3337252806 0.7412721174 0.01 1.00
C 0.5282571417 0.3330126492 0.7086849582 0.01 1.00
C 0.5612687247 0.2978086585 0.6974142114 0.01 1.00
C 0.5809826391 0.2626759309 0.7185346108 0.01 1.00
C 0.5658547945 0.2631391413 0.7512687798 0.01 1.00
H 0.4717711380 0.3598075895 0.7964742752 0.01 1.00
H 0.4407582687 0.3585248530 0.8512354037 0.01 1.00
H 0.4906624667 0.3585961162 0.7488186175 0.01 1.00
H 0.5148675438 0.3599857474 0.6929794175 0.01 1.00
H 0.5699652805 0.2960983431 0.6727410765 0.01 1.00
H 0.6077963496 0.2362016747 0.7095425150 0.01 1.00
H 0.5756948639 0.2376269375 0.7667538059 0.01 1.00
C 0.3162411556 0.1636201675 0.8102441876 0.01 1.00
C 0.3488642989 0.1985391056 0.7979688742 0.01 1.00
C 0.3007301614 0.1637270622 0.8427578420 0.01 1.00
C 0.3651320343 0.1984678425 0.7629560542 0.01 1.00
C 0.3469473898 0.1634420096 0.7412721174 0.01 1.00
C 0.3615904750 0.1641190094 0.7086849582 0.01 1.00
C 0.3946020581 0.1993586317 0.6974142114 0.01 1.00
C 0.4143159724 0.2344557278 0.7185346108 0.01 1.00
C 0.3991881278 0.2339925174 0.7512687798 0.01 1.00
H 0.3051044713 0.1373240691 0.7964742752 0.01 1.00
H 0.2740916020 0.1386424372 0.8512354037 0.01 1.00
H 0.3239958001 0.1385355425 0.7488186175 0.01 1.00
H 0.3482008771 0.1371459113 0.6929794175 0.01 1.00
H 0.4032986138 0.2010333155 0.6727410765 0.01 1.00
H 0.4411296830 0.2609656155 0.7095425150 0.01 1.00
H 0.4090281973 0.2595047212 0.7667538059 0.01 1.00
C 0.5171780211 0.2636379833 0.8521909670 0.01 1.00
C 0.4845945493 0.2985569214 0.8644417788 0.01 1.00
C 0.5326890153 0.2637448780 0.8196773126 0.01 1.00
C 0.4683282643 0.2984500267 0.8994791004 0.01 1.00
C 0.4864703366 0.2634241938 0.9211385356 0.01 1.00
C 0.4718287018 0.2641368252 0.9537501964 0.01 1.00
C 0.4388171187 0.2993408160 0.9650209433 0.01 1.00
C 0.4191017540 0.3344379120 0.9438760422 0.01 1.00
C 0.4342295986 0.3340103332 0.9111418732 0.01 1.00
H 0.5283132551 0.2373418849 0.8659363778 0.01 1.00
H 0.5593672462 0.2386246214 0.8111752493 0.01 1.00
H 0.5094233767 0.2385177267 0.9136165371 0.01 1.00
H 0.4852594214 0.2371637271 0.9694557371 0.01 1.00
H 0.4301602344 0.3010154997 0.9896695765 0.01 1.00
H 0.3922880434 0.3609477998 0.9528681380 0.01 1.00
H 0.4243909795 0.3595225370 0.8956813487 0.01 1.00
C 0.6838446878 0.2335293070 0.8521909670 0.01 1.00
C 0.6512612160 0.1986103688 0.8644417788 0.01 1.00
C 0.6993556820 0.2334224123 0.8196773126 0.01 1.00
C 0.6349949310 0.1986816319 0.8994791004 0.01 1.00
C 0.6531370033 0.2337074648 0.9211385356 0.01 1.00
C 0.6384953685 0.2329948334 0.9537501964 0.01 1.00
C 0.6054837854 0.1977908427 0.9650209433 0.01 1.00
C 0.5857684206 0.1626937467 0.9438760422 0.01 1.00
C 0.6008962652 0.1631569571 0.9111418732 0.01 1.00
H 0.6949799218 0.2598254053 0.8659363778 0.01 1.00
H 0.7260339129 0.2585070372 0.8111752493 0.01 1.00
H 0.6760900434 0.2586139319 0.9136165371 0.01 1.00
H 0.6519260881 0.2600035632 0.9694557371 0.01 1.00
H 0.5968269011 0.1961161589 0.9896695765 0.01 1.00
H 0.5589547101 0.1361838589 0.9528681380 0.01 1.00
H 0.5910576462 0.1376447533 0.8956813487 0.01 1.00
C 0.8162411556 0.3335114912 0.8102441876 0.01 1.00
C 0.8488642989 0.2985925530 0.7979688742 0.01 1.00
C 0.8007301614 0.3334045965 0.8427578420 0.01 1.00
C 0.8651320343 0.2986994477 0.7629560542 0.01 1.00
C 0.8469473898 0.3337252806 0.7412721174 0.01 1.00
C 0.8615904750 0.3330126492 0.7086849582 0.01 1.00
C 0.8946020581 0.2978086585 0.6974142114 0.01 1.00
C 0.9143159724 0.2626759309 0.7185346108 0.01 1.00
C 0.8991881278 0.2631391413 0.7512687798 0.01 1.00
H 0.8051044713 0.3598075895 0.7964742752 0.01 1.00
H 0.7740916020 0.3585248530 0.8512354037 0.01 1.00
H 0.8239958001 0.3585961162 0.7488186175 0.01 1.00
H 0.8482008771 0.3599857474 0.6929794175 0.01 1.00
H 0.9032986138 0.2960983431 0.6727410765 0.01 1.00
H 0.9411296830 0.2362016747 0.7095425150 0.01 1.00
H 0.9090281973 0.2376269375 0.7667538059 0.01 1.00
C 0.6495744890 0.1636201675 0.8102441876 0.01 1.00
C 0.6821976322 0.1985391056 0.7979688742 0.01 1.00
C 0.6340634948 0.1637270622 0.8427578420 0.01 1.00
C 0.6984653676 0.1984678425 0.7629560542 0.01 1.00
C 0.6802807231 0.1634420096 0.7412721174 0.01 1.00
C 0.6949238083 0.1641190094 0.7086849582 0.01 1.00
C 0.7279353914 0.1993586317 0.6974142114 0.01 1.00
C 0.7476493058 0.2344557278 0.7185346108 0.01 1.00
C 0.7325214612 0.2339925174 0.7512687798 0.01 1.00
H 0.6384378046 0.1373240691 0.7964742752 0.01 1.00
H 0.6074249353 0.1386424372 0.8512354037 0.01 1.00
H 0.6573291334 0.1385355425 0.7488186175 0.01 1.00
H 0.6815342105 0.1371459113 0.6929794175 0.01 1.00
H 0.7366319471 0.2010333155 0.6727410765 0.01 1.00
H 0.7744630163 0.2609656155 0.7095425150 0.01 1.00
H 0.7423615306 0.2595047212 0.7667538059 0.01 1.00
C 0.8505113545 0.2636379833 0.8521909670 0.01 1.00
C 0.8179278827 0.2985569214 0.8644417788 0.01 1.00
C 0.8660223487 0.2637448780 0.8196773126 0.01 1.00
C 0.8016615976 0.2984500267 0.8994791004 0.01 1.00
C 0.8198036700 0.2634241938 0.9211385356 0.01 1.00
C 0.8051620351 0.2641368252 0.9537501964 0.01 1.00
C 0.7721504520 0.2993408160 0.9650209433 0.01 1.00
C 0.7524350873 0.3344379120 0.9438760422 0.01 1.00
C 0.7675629319 0.3340103332 0.9111418732 0.01 1.00
H 0.8616465884 0.2373418849 0.8659363778 0.01 1.00
H 0.8927005795 0.2386246214 0.8111752493 0.01 1.00
H 0.8427567100 0.2385177267 0.9136165371 0.01 1.00
H 0.8185927548 0.2371637271 0.9694557371 0.01 1.00
H 0.7634935677 0.3010154997 0.9896695765 0.01 1.00
H 0.7256213768 0.3609477998 0.9528681380 0.01 1.00
H 0.7577243129 0.3595225370 0.8956813487 0.01 1.00
C 0.0171780211 0.4335293070 0.8521909670 0.01 1.00
C -0.0154054507 0.3986103688 0.8644417788 0.01 1.00
C 0.0326890153 0.4334224123 0.8196773126 0.01 1.00
C -0.0316717357 0.3986816319 0.8994791004 0.01 1.00
C -0.0135296634 0.4337074648 0.9211385356 0.01 1.00
C -0.0281712982 0.4329948334 0.9537501964 0.01 1.00
C -0.0611828813 0.3977908427 0.9650209433 0.01 1.00
C -0.0808982460 0.3626937467 0.9438760422 0.01 1.00
C -0.0657704014 0.3631569571 0.9111418732 0.01 1.00
H 0.0283132551 0.4598254053 0.8659363778 0.01 1.00
H 0.0593672462 0.4585070372 0.8111752493 0.01 1.00
H 0.0094233767 0.4586139319 0.9136165371 0.01 1.00
H -0.0147405786 0.4600035632 0.9694557371 0.01 1.00
H -0.0698397656 0.3961161589 0.9896695765 0.01 1.00
H -0.1077119566 0.3361838589 0.9528681380 0.01 1.00
H -0.0756090205 0.3376447533 0.8956813487 0.01 1.00
C 0.1495744890 0.5335114912 0.8102441876 0.01 1.00
C 0.1821976322 0.4985925530 0.7979688742 0.01 1.00
C 0.1340634948 0.5334045965 0.8427578420 0.01 1.00
C 0.1984653676 0.4986994477 0.7629560542 0.01 1.00
C 0.1802807231 0.5337252806 0.7412721174 0.01 1.00
C 0.1949238083 0.5330126492 0.7086849582 0.01 1.00
C 0.2279353914 0.4978086585 0.6974142114 0.01 1.00
C 0.2476493058 0.4626759309 0.7185346108 0.01 1.00
C 0.2325214612 0.4631391413 0.7512687798 0.01 1.00
H 0.1384378046 0.5598075895 0.7964742752 0.01 1.00
H 0.1074249353 0.5585248530 0.8512354037 0.01 1.00
H 0.1573291334 0.5585961162 0.7488186175 0.01 1.00
H 0.1815342105 0.5599857474 0.6929794175 0.01 1.00
H 0.2366319471 0.4960983431 0.6727410765 0.01 1.00
H 0.2744630163 0.4362016747 0.7095425150 0.01 1.00
H 0.2423615306 0.4376269375 0.7667538059 0.01 1.00
C -0.0170921777 0.3636201675 0.8102441876 0.01 1.00
C 0.0155309655 0.3985391056 0.7979688742 0.01 1.00
C -0.0326031719 0.3637270622 0.8427578420 0.01 1.00
C 0.0317987009 0.3984678425 0.7629560542 0.01 1.00
C 0.0136140564 0.3634420096 0.7412721174 0.01 1.00
C 0.0282571417 0.3641190094 0.7086849582 0.01 1.00
C 0.0612687247 0.3993586317 0.6974142114 0.01 1.00
C 0.0809826391 0.4344557278 0.7185346108 0.01 1.00
C 0.0658547945 0.4339925174 0.7512687798 0.01 1.00
H -0.0282288620 0.3373240691 0.7964742752 0.01 1.00
H -0.0592417313 0.3386424372 0.8512354037 0.01 1.00
H -0.0093375333 0.3385355425 0.7488186175 0.01 1.00
H 0.0148675438 0.3371459113 0.6929794175 0.01 1.00
H 0.0699652805 0.4010333155 0.6727410765 0.01 1.00
H 0.1077963496 0.4609656155 0.7095425150 0.01 1.00
H 0.0756948639 0.4595047212 0.7667538059 0.01 1.00
C 0.1838446878 0.4636379833 0.8521909670 0.01 1.00
C 0.1512612160 0.4985569214 0.8644417788 0.01 1.00
C 0.1993556820 0.4637448780 0.8196773126 0.01 1.00
C 0.1349949310 0.4984500267 0.8994791004 0.01 1.00
C 0.1531370033 0.4634241938 0.9211385356 0.01 1.00
C 0.1384953685 0.4641368252 0.9537501964 0.01 1.00
C 0.1054837854 0.4993408160 0.9650209433 0.01 1.00
C 0.0857684206 0.5344379120 0.9438760422 0.01 1.00
C 0.1008962652 0.5340103332 0.9111418732 0.01 1.00
H 0.1949799218 0.4373418849 0.8659363778 0.01 1.00
H 0.2260339129 0.4386246214 0.8111752493 0.01 1.00
H 0.1760900434 0.4385177267 0.9136165371 0.01 1.00
H 0.1519260881 0.4371637271 0.9694557371 0.01 1.00
H 0.0968269011 0.5010154997 0.9896695765 0.01 1.00
H 0.0589547101 0.5609477998 0.9528681380 0.01 1.00
H 0.0910576462 0.5595225370 0.8956813487 0.01 1.00
C 0.3505113545 0.4335293070 0.8521909670 0.01 1.00
C 0.3179278827 0.3986103688 0.8644417788 0.01 1.00
C 0.3660223487 0.4334224123 0.8196773126 0.01 1.00
C 0.3016615976 0.3986816319 0.8994791004 0.01 1.00
C 0.3198036700 0.4337074648 0.9211385356 0.01 1.00
C 0.3051620351 0.4329948334 0.9537501964 0.01 1.00
C 0.2721504520 0.3977908427 0.9650209433 0.01 1.00
C 0.2524350873 0.3626937467 0.9438760422 0.01 1.00
C 0.2675629319 0.3631569571 0.9111418732 0.01 1.00
H 0.3616465884 0.4598254053 0.8659363778 0.01 1.00
H 0.3927005795 0.4585070372 0.8111752493 0.01 1.00
H 0.3427567100 0.4586139319 0.9136165371 0.01 1.00
H 0.3185927548 0.4600035632 0.9694557371 0.01 1.00
H 0.2634935677 0.3961161589 0.9896695765 0.01 1.00
H 0.2256213768 0.3361838589 0.9528681380 0.01 1.00
H 0.2577243129 0.3376447533 0.8956813487 0.01 1.00
C 0.4829078223 0.5335114912 0.8102441876 0.01 1.00
C 0.5155309655 0.4985925530 0.7979688742 0.01 1.00
C 0.4673968281 0.5334045965 0.8427578420 0.01 1.00
C 0.5317987009 0.4986994477 0.7629560542 0.01 1.00
C 0.5136140564 0.5337252806 0.7412721174 0.01 1.00
C 0.5282571417 0.5330126492 0.7086849582 0.01 1.00
C 0.5612687247 0.4978086585 0.6974142114 0.01 1.00
C 0.5809826391 0.4626759309 0.7185346108 0.01 1.00
C 0.5658547945 0.4631391413 0.7512687798 0.01 1.00
H 0.4717711380 0.5598075895 0.7964742752 0.01 1.00
H 0.4407582687 0.5585248530 0.8512354037 0.01 1.00
H 0.4906624667 0.5585961162 0.7488186175 0.01 1.00
H 0.5148675438 0.5599857474 0.6929794175 0.01 1.00
H 0.5699652805 0.4960983431 0.6727410765 0.01 1.00
H 0.6077963496 0.4362016747 0.7095425150 0.01 1.00
H 0.5756948639 0.4376269375 0.7667538059 0.01 1.00
C 0.3162411556 0.3636201675 0.8102441876 0.01 1.00
C 0.3488642989 0.3985391056 0.7979688742 0.01 1.00
C 0.3007301614 0.3637270622 0.8427578420 0.01 1.00
C 0.3651320343 0.3984678425 0.7629560542 0.01 1.00
C 0.3469473898 0.3634420096 0.7412721174 0.01 1.00
C 0.3615904750 0.3641190094 0.7086849582 0.01 1.00
C 0.3946020581 0.3993586317 0.6974142114 0.01 1.00
C 0.4143159724 0.4344557278 0.7185346108 0.01 1.00
C 0.3991881278 0.4339925174 0.7512687798 0.01 1.00
H 0.3051044713 0.3373240691 0.7964742752 0.01 1.00
H 0.2740916020 0.3386424372 0.8512354037 0.01 1.00
H 0.3239958001 0.3385355425 0.7488186175 0.01 1.00
H 0.3482008771 0.3371459113 0.6929794175 0.01 1.00
H 0.4032986138 0.4010333155 0.6727410765 0.01 1.00
H 0.4411296830 0.4609656155 0.7095425150 0.01 1.00
H 0.4090281973 0.4595047212 0.7667538059 0.01 1.00
C 0.5171780211 0.4636379833 0.8521909670 0.01 1.00
C 0.4845945493 0.4985569214 0.8644417788 0.01 1.00
C 0.5326890153 0.4637448780 0.8196773126 0.01 1.00
C 0.4683282643 0.4984500267 0.8994791004 0.01 1.00
C 0.4864703366 0.4634241938 0.9211385356 0.01 1.00
C 0.4718287018 0.4641368252 0.9537501964 0.01 1.00
C 0.4388171187 0.4993408160 0.9650209433 0.01 1.00
C 0.4191017540 0.5344379120 0.9438760422 0.01 1.00
C 0.4342295986 0.5340103332 0.9111418732 0.01 1.00
H 0.5283132551 0.4373418849 0.8659363778 0.01 1.00
H 0.5593672462 0.4386246214 0.8111752493 0.01 1.00
H 0.5094233767 0.4385177267 0.9136165371 0.01 1.00
H 0.4852594214 0.4371637271 0.9694557371 0.01 1.00
H 0.4301602344 0.5010154997 0.9896695765 0.01 1.00
H 0.3922880434 0.5609477998 0.9528681380 0.01 1.00
H 0.4243909795 0.5595225370 0.8956813487 0.01 1.00
C 0.6838446878 0.4335293070 0.8521909670 0.01 1.00
C 0.6512612160 0.3986103688 0.8644417788 0.01 1.00
C 0.6993556820 0.4334224123 0.8196773126 0.01 1.00
C 0.6349949310 0.3986816319 0.8994791004 0.01 1.00
C 0.6531370033 0.4337074648 0.9211385356 0.01 1.00
C 0.6384953685 0.4329948334 0.9537501964 0.01 1.00
C 0.6054837854 0.3977908427 0.9650209433 0.01 1.00
C 0.5857684206 0.3626937467 0.9438760422 0.01 1.00
C 0.6008962652 0.3631569571 0.9111418732 0.01 1.00
H 0.6949799218 0.4598254053 0.8659363778 0.01 1.00
H 0.7260339129 0.4585070372 0.8111752493 0.01 1.00
H 0.6760900434 0.4586139319 0.9136165371 0.01 1.00
H 0.6519260881 0.4600035632 0.9694557371 0.01 1.00
H 0.5968269011 0.3961161589 0.9896695765 0.01 1.00
H 0.5589547101 0.3361838589 0.9528681380 0.01 1.00
H 0.5910576462 0.3376447533 0.8956813487 0.01 1.00
C 0.8162411556 0.5335114912 0.8102441876 0.01 1.00
C 0.8488642989 0.4985925530 0.7979688742 0.01 1.00
C 0.8007301614 0.5334045965 0.8427578420 0.01 1.00
C 0.8651320343 0.4986994477 0.7629560542 0.01 1.00
C 0.8469473898 0.5337252806 0.7412721174 0.01 1.00
C 0.8615904750 0.5330126492 0.7086849582 0.01 1.00
C 0.8946020581 0.4978086585 0.6974142114 0.01 1.00
C 0.9143159724 0.4626759309 0.7185346108 0.01 1.00
C 0.8991881278 0.4631391413 0.7512687798 0.01 1.00
H 0.8051044713 0.5598075895 0.7964742752 0.01 1.00
H 0.7740916020 0.5585248530 0.8512354037 0.01 1.00
H 0.8239958001 0.5585961162 0.7488186175 0.01 1.00
H 0.8482008771 0.5599857474 0.6929794175 0.01 1.00
H 0.9032986138 0.4960983431 0.6727410765 0.01 1.00
H 0.9411296830 0.4362016747 0.7095425150 0.01 1.00
H 0.9090281973 0.4376269375 0.7667538059 0.01 1.00
C 0.6495744890 0.3636201675 0.8102441876 0.01 1.00
C 0.6821976322 0.3985391056 0.7979688742 0.01 1.00
C 0.6340634948 0.3637270622 0.8427578420 0.01 1.00
C 0.6984653676 0.3984678425 0.7629560542 0.01 1.00
C 0.6802807231 0.3634420096 0.7412721174 0.01 1.00
C 0.6949238083 0.3641190094 0.7086849582 0.01 1.00
C 0.7279353914 0.3993586317 0.6974142114 0.01 1.00
C 0.7476493058 0.4344557278 0.7185346108 0.01 1.00
C 0.7325214612 0.4339925174 0.7512687798 0.01 1.00
H 0.6384378046 0.3373240691 0.7964742752 0.01 1.00
H 0.6074249353 0.3386424372 0.8512354037 0.01 1.00
H 0.6573291334 0.3385355425 0.7488186175 0.01 1.00
H 0.6815342105 0.3371459113 0.6929794175 0.01 1.00
H 0.7366319471 0.4010333155 0.6727410765 0.01 1.00
H 0.7744630163 0.4609656155 0.7095425150 0.01 1.00
H 0.7423615306 0.4595047212 0.7667538059 0.01 1.00
C 0.8505113545 0.4636379833 0.8521909670 0.01 1.00
C 0.8179278827 0.4985569214 0.8644417788 0.01 1.00
C 0.8660223487 0.4637448780 0.8196773126 0.01 1.00
C 0.8016615976 0.4984500267 0.8994791004 0.01 1.00
C 0.8198036700 0.4634241938 0.9211385356 0.01 1.00
C 0.8051620351 0.4641368252 0.9537501964 0.01 1.00
C 0.7721504520 0.4993408160 0.9650209433 0.01 1.00
C 0.7524350873 0.5344379120 0.9438760422 0.01 1.00
C 0.7675629319 0.5340103332 0.9111418732 0.01 1.00
H 0.8616465884 0.4373418849 0.8659363778 0.01 1.00
H 0.8927005795 0.4386246214 0.8111752493 0.01 1.00
H 0.8427567100 0.4385177267 0.9136165371 0.01 1.00
H 0.8185927548 0.4371637271 0.9694557371 0.01 1.00
H 0.7634935677 0.5010154997 0.9896695765 0.01 1.00
H 0.7256213768 0.5609477998 0.9528681380 0.01 1.00
H 0.7577243129 0.5595225370 0.8956813487 0.01 1.00
C 0.0171780211 0.6335293070 0.8521909670 0.01 1.00
C -0.0154054507 0.5986103688 0.8644417788 0.01 1.00
C 0.0326890153 0.6334224123 0.8196773126 0.01 1.00
C -0.0316717357 0.5986816319 0.8994791004 0.01 1.00
C -0.0135296634 0.6337074648 0.9211385356 0.01 1.00
C -0.0281712982 0.6329948334 0.9537501964 0.01 1.00
C -0.0611828813 0.5977908427 0.9650209433 0.01 1.00
C -0.0808982460 0.5626937467 0.9438760422 0.01 1.00
C -0.0657704014 0.5631569571 0.9111418732 0.01 1.00
H 0.0283132551 0.6598254053 0.8659363778 0.01 1.00
H 0.0593672462 0.6585070372 0.8111752493 0.01 1.00
H 0.0094233767 0.6586139319 0.9136165371 0.01 1.00
H -0.0147405786 0.6600035632 0.9694557371 0.01 1.00
H -0.0698397656 0.5961161589 0.9896695765 0.01 1.00
H -0.1077119566 0.5361838589 0.9528681380 0.01 1.00
H -0.0756090205 0.5376447533 0.8956813487 0.01 1.00
C 0.1495744890 0.7335114912 0.8102441876 0.01 1.00
C 0.1821976322 0.6985925530 0.7979688742 0.01 1.00
C 0.1340634948 0.7334045965 0.8427578420 0.01 1.00
C 0.1984653676 0.6986994477 0.7629560542 0.01 1.00
C 0.1802807231 0.7337252806 0.7412721174 0.01 1.00
C 0.1949238083 0.7330126492 0.7086849582 0.01 1.00
C 0.2279353914 0.6978086585 0.6974142114 0.01 1.00
C 0.2476493058 0.6626759309 0.7185346108 0.01 1.00
C 0.2325214612 0.6631391413 0.7512687798 0.01 1.00
H 0.1384378046 0.7598075895 0.7964742752 0.01 1.00
H 0.1074249353 0.7585248530 0.8512354037 0.01 1.00
H 0.1573291334 0.7585961162 0.7488186175 0.01 1.00
H 0.1815342105 0.7599857474 0.6929794175 0.01 1.00
H 0.2366319471 0.6960983431 0.6727410765 0.01 1.00
H 0.2744630163 0.6362016747 0.7095425150 0.01 1.00
H 0.2423615306 0.6376269375 0.7667538059 0.01 1.00
C -0.0170921777 0.5636201675 0.8102441876 0.01 1.00
C 0.0155309655 0.5985391056 0.7979688742 0.01 1.00
C -0.0326031719 0.5637270622 0.8427578420 0.01 1.00
C 0.0317987009 0.5984678425 0.7629560542 0.01 1.00
C 0.0136140564 0.5634420096 0.7412721174 0.01 1.00
C 0.0282571417 0.5641190094 0.7086849582 0.01 1.00
C 0.0612687247 0.5993586317 0.6974142114 0.01 1.00
C 0.0809826391 0.6344557278 0.7185346108 0.01 1.00
C 0.0658547945 0.6339925174 0.7512687798 0.01 1.00
H -0.0282288620 0.5373240691 0.7964742752 0.01 1.00
H -0.0592417313 0.5386424372 0.8512354037 0.01 1.00
H -0.0093375333 0.5385355425 0.7488186175 0.01 1.00
H 0.0148675438 0.5371459113 0.6929794175 0.01 1.00
H 0.0699652805 0.6010333155 0.6727410765 0.01 1.00
H 0.1077963496 0.6609656155 0.7095425150 0.01 1.00
H 0.0756948639 0.6595047212 0.7667538059 0.01 1.00
C 0.1838446878 0.6636379833 0.8521909670 0.01 1.00
C 0.1512612160 0.6985569214 0.8644417788 0.01 1.00
C 0.1993556820 0.6637448780 0.8196773126 0.01 1.00
C 0.1349949310 0.6984500267 0.8994791004 0.01 1.00
C 0.1531370033 0.6634241938 0.9211385356 0.01 1.00
C 0.1384953685 0.6641368252 0.9537501964 0.01 1.00
C 0.1054837854 0.6993408160 0.9650209433 0.01 1.00
C 0.0857684206 0.7344379120 0.9438760422 0.01 1.00
C 0.1008962652 0.7340103332 0.9111418732 0.01 1.00
H 0.1949799218 0.6373418849 0.8659363778 0.01 1.00
H 0.2260339129 0.6386246214 0.8111752493 0.01 1.00
H 0.1760900434 0.6385177267 0.9136165371 0.01 1.00
H 0.1519260881 0.6371637271 0.9694557371 0.01 1.00
H 0.0968269011 0.7010154997 0.9896695765 0.01 1.00
H 0.0589547101 0.7609477998 0.9528681380 0.01 1.00
H 0.0910576462 0.7595225370 0.8956813487 0.01 1.00
C 0.3505113545 0.6335293070 0.8521909670 0.01 1.00
C 0.3179278827 0.5986103688 0.8644417788 0.01 1.00
C 0.3660223487 0.6334224123 0.8196773126 0.01 1.00
C 0.3016615976 0.5986816319 0.8994791004 0.01 1.00
C 0.3198036700 0.6337074648 0.9211385356 0.01 1.00
C 0.3051620351 0.6329948334 0.9537501964 0.01 1.00
C 0.2721504520 0.5977908427 0.9650209433 0.01 1.00
C 0.2524350873 0.5626937467 0.9438760422 0.01 1.00
C 0.2675629319 0.5631569571 0.9111418732 0.01 1.00
H 0.3616465884 0.6598254053 0.8659363778 0.01 1.00
H 0.3927005795 0.6585070372 0.8111752493 0.01 1.00
H 0.3427567100 0.6586139319 0.9136165371 0.01 1.00
H 0.3185927548 0.6600035632 0.9694557371 0.01 1.00
H 0.2634935677 0.5961161589 0.9896695765 0.01 1.00
H 0.2256213768 0.5361838589 0.9528681380 0.01 1.00
H 0.2577243129 0.5376447533 0.8956813487 0.01 1.00
C 0.4829078223 0.7335114912 0.8102441876 0.01 1.00
C 0.5155309655 0.6985925530 0.7979688742 0.01 1.00
C 0.4673968281 0.7334045965 0.8427578420 0.01 1.00
C 0.5317987009 0.6986994477 0.7629560542 0.01 1.00
C 0.5136140564 0.7337252806 0.7412721174 0.01 1.00
C 0.5282571417 0.7330126492 0.7086849582 0.01 1.00
C 0.5612687247 0.6978086585 0.6974142114 0.01 1.00
C 0.5809826391 0.6626759309 0.7185346108 0.01 1.00
C 0.5658547945 0.6631391413 0.7512687798 0.01 1.00
H 0.4717711380 0.7598075895 0.7964742752 0.01 1.00
H 0.4407582687 0.7585248530 0.8512354037 0.01 1.00
H 0.4906624667 0.7585961162 0.7488186175 0.01 1.00
H 0.5148675438 0.7599857474 0.6929794175 0.01 1.00
H 0.5699652805 0.6960983431 0.6727410765 0.01 1.00
H 0.6077963496 0.6362016747 0.7095425150 0.01 1.00
H 0.5756948639 0.6376269375 0.7667538059 0.01 1.00
C 0.3162411556 0.5636201675 0.8102441876 0.01 1.00
C 0.3488642989 0.5985391056 0.7979688742 0.01 1.00
C 0.3007301614 0.5637270622 0.8427578420 0.01 1.00
C 0.3651320343 0.5984678425 0.7629560542 0.01 1.00
C 0.3469473898 0.5634420096 0.7412721174 0.01 1.00
C 0.3615904750 0.5641190094 0.7086849582 0.01 1.00
C 0.3946020581 0.5993586317 0.6974142114 0.01 1.00
C 0.4143159724 0.6344557278 0.7185346108 0.01 1.00
C 0.3991881278 0.6339925174 0.7512687798 0.01 1.00
H 0.3051044713 0.5373240691 0.7964742752 0.01 1.00
H 0.2740916020 0.5386424372 0.8512354037 0.01 1.00
H 0.3239958001 0.5385355425 0.7488186175 0.01 1.00
H 0.3482008771 0.5371459113 0.6929794175 0.01 1.00
H 0.4032986138 0.6010333155 0.6727410765 0.01 1.00
H 0.4411296830 0.6609656155 0.7095425150 0.01 1.00
H 0.4090281973 0.6595047212 0.7667538059 0.01 1.00
C 0.5171780211 0.6636379833 0.8521909670 0.01 1.00
C 0.4845945493 0.6985569214 0.8644417788 0.01 1.00
C 0.5326890153 0.6637448780 0.8196773126 0.01 1.00
C 0.4683282643 0.6984500267 0.8994791004 0.01 1.00
C 0.4864703366 0.6634241938 0.9211385356 0.01 1.00
C 0.4718287018 0.6641368252 0.9537501964 0.01 1.00
C 0.4388171187 0.6993408160 0.9650209433 0.01 1.00
C 0.4191017540 0.7344379120 0.9438760422 0.01 1.00
C 0.4342295986 0.7340103332 0.9111418732 0.01 1.00
H 0.5283132551 0.6373418849 0.8659363778 0.01 1.00
H 0.5593672462 0.6386246214 0.8111752493 0.01 1.00
H 0.5094233767 0.6385177267 0.9136165371 0.01 1.00
H 0.4852594214 0.6371637271 0.9694557371 0.01 1.00
H 0.4301602344 0.7010154997 0.9896695765 0.01 1.00
H 0.3922880434 0.7609477998 0.9528681380 0.01 1.00
H 0.4243909795 0.7595225370 0.8956813487 0.01 1.00
C 0.6838446878 0.6335293070 0.8521909670 0.01 1.00
C 0.6512612160 0.5986103688 0.8644417788 0.01 1.00
C 0.6993556820 0.6334224123 0.8196773126 0.01 1.00
C 0.6349949310 0.5986816319 0.8994791004 0.01 1.00
C 0.6531370033 0.6337074648 0.9211385356 0.01 1.00
C 0.6384953685 0.6329948334 0.9537501964 0.01 1.00
C 0.6054837854 0.5977908427 0.9650209433 0.01 1.00
C 0.5857684206 0.5626937467 0.9438760422 0.01 1.00
C 0.6008962652 0.5631569571 0.9111418732 0.01 1.00
H 0.6949799218 0.6598254053 0.8659363778 0.01 1.00
H 0.7260339129 0.6585070372 0.8111752493 0.01 1.00
H 0.6760900434 0.6586139319 0.9136165371 0.01 1.00
H 0.6519260881 0.6600035632 0.9694557371 0.01 1.00
H 0.5968269011 0.5961161589 0.9896695765 0.01 1.00
H 0.5589547101 0.5361838589 0.9528681380 0.01 1.00
H 0.5910576462 0.5376447533 0.8956813487 0.01 1.00
C 0.8162411556 0.7335114912 0.8102441876 0.01 1.00
C 0.8488642989 0.6985925530 0.7979688742 0.01 1.00
C 0.8007301614 0.7334045965 0.8427578420 0.01 1.00
C 0.8651320343 0.6986994477 0.7629560542 0.01 1.00
C 0.8469473898 0.7337252806 0.7412721174 0.01 1.00
C 0.8615904750 0.7330126492 0.7086849582 0.01 1.00
C 0.8946020581 0.6978086585 0.6974142114 0.01 1.00
C 0.9143159724 0.6626759309 0.7185346108 0.01 1.00
C 0.8991881278 0.6631391413 0.7512687798 0.01 1.00
H 0.8051044713 0.7598075895 0.7964742752 0.01 1.00
H 0.7740916020 0.7585248530 0.8512354037 0.01 1.00
H 0.8239958001 0.7585961162 0.7488186175 0.01 1.00
H 0.8482008771 0.7599857474 0.6929794175 0.01 1.00
H 0.9032986138 0.6960983431 0.6727410765 0.01 1.00
H 0.9411296830 0.6362016747 0.7095425150 0.01 1.00
H 0.9090281973 0.6376269375 0.7667538059 0.01 1.00
C 0.6495744890 0.5636201675 0.8102441876 0.01 1.00
C 0.6821976322 0.5985391056 0.7979688742 0.01 1.00
C 0.6340634948 0.5637270622 0.8427578420 0.01 1.00
C 0.6984653676 0.5984678425 0.7629560542 0.01 1.00
C 0.6802807231 0.5634420096 0.7412721174 0.01 1.00
C 0.6949238083 0.5641190094 0.7086849582 0.01 1.00
C 0.7279353914 0.5993586317 0.6974142114 0.01 1.00
C 0.7476493058 0.6344557278 0.7185346108 0.01 1.00
C 0.7325214612 0.6339925174 0.7512687798 0.01 1.00
H 0.6384378046 0.5373240691 0.7964742752 0.01 1.00
H 0.6074249353 0.5386424372 0.8512354037 0.01 1.00
H 0.6573291334 0.5385355425 0.7488186175 0.01 1.00
H 0.6815342105 0.5371459113 0.6929794175 0.01 1.00
H 0.7366319471 0.6010333155 0.6727410765 0.01 1.00
H 0.7744630163 0.6609656155 0.7095425150 0.01 1.00
H 0.7423615306 0.6595047212 0.7667538059 0.01 1.00
C 0.8505113545 0.6636379833 0.8521909670 0.01 1.00
C 0.8179278827 0.6985569214 0.8644417788 0.01 1.00
C 0.8660223487 0.6637448780 0.8196773126 0.01 1.00
C 0.8016615976 0.6984500267 0.8994791004 0.01 1.00
C 0.8198036700 0.6634241938 0.9211385356 0.01 1.00
C 0.8051620351 0.6641368252 0.9537501964 0.01 1.00
C 0.7721504520 0.6993408160 0.9650209433 0.01 1.00
C 0.7524350873 0.7344379120 0.9438760422 0.01 1.00
C 0.7675629319 0.7340103332 0.9111418732 0.01 1.00
H 0.8616465884 0.6373418849 0.8659363778 0.01 1.00
H 0.8927005795 0.6386246214 0.8111752493 0.01 1.00
H 0.8427567100 0.6385177267 0.9136165371 0.01 1.00
H 0.8185927548 0.6371637271 0.9694557371 0.01 1.00
H 0.7634935677 0.7010154997 0.9896695765 0.01 1.00
H 0.7256213768 0.7609477998 0.9528681380 0.01 1.00
H 0.7577243129 0.7595225370 0.8956813487 0.01 1.00
C 0.0171780211 0.8335293070 0.8521909670 0.01 1.00
C -0.0154054507 0.7986103688 0.8644417788 0.01 1.00
C 0.0326890153 0.8334224123 0.8196773126 0.01 1.00
C -0.0316717357 0.7986816319 0.8994791004 0.01 1.00
C -0.0135296634 0.8337074648 0.9211385356 0.01 1.00
C -0.0281712982 0.8329948334 0.9537501964 0.01 1.00
C -0.0611828813 0.7977908427 0.9650209433 0.01 1.00
C -0.0808982460 0.7626937467 0.9438760422 0.01 1.00
C -0.0657704014 0.7631569571 0.9111418732 0.01 1.00
H 0.0283132551 0.8598254053 0.8659363778 0.01 1.00
H 0.0593672462 0.8585070372 0.8111752493 0.01 1.00
H 0.0094233767 0.8586139319 0.9136165371 0.01 1.00
H -0.0147405786 0.8600035632 0.9694557371 0.01 1.00
H -0.0698397656 0.7961161589 0.9896695765 0.01 1.00
H -0.1077119566 0.7361838589 0.9528681380 0.01 1.00
H -0.0756090205 0.7376447533 0.8956813487 0.01 1.00
C 0.1495744890 0.9335114912 0.8102441876 0.01 1.00
C 0.1821976322 0.8985925530 0.7979688742 0.01 1.00
C 0.1340634948 0.9334045965 0.8427578420 0.01 1.00
C 0.1984653676 0.8986994477 0.7629560542 0.01 1.00
C 0.1802807231 0.9337252806 0.7412721174 0.01 1.00
C 0.1949238083 0.9330126492 0.7086849582 0.01 1.00
C 0.2279353914 0.8978086585 0.6974142114 0.01 1.00
C 0.2476493058 0.8626759309 0.7185346108 0.01 1.00
C 0.2325214612 0.8631391413 0.7512687798 0.01 1.00
H 0.1384378046 0.9598075895 0.7964742752 0.01 1.00
H 0.1074249353 0.9585248530 0.8512354037 0.01 1.00
H 0.1573291334 0.9585961162 0.7488186175 0.01 1.00
H 0.1815342105 0.9599857474 0.6929794175 0.01 1.00
H 0.2366319471 0.8960983431 0.6727410765 0.01 1.00
H 0.2744630163 0.8362016747 0.7095425150 0.01 1.00
H 0.2423615306 0.8376269375 0.7667538059 0.01 1.00
C -0.0170921777 0.7636201675 0.8102441876 0.01 1.00
C 0.0155309655 0.7985391056 0.7979688742 0.01 1.00
C -0.0326031719 0.7637270622 0.8427578420 0.01 1.00
C 0.0317987009 0.7984678425 0.7629560542 0.01 1.00
C 0.0136140564 0.7634420096 0.7412721174 0.01 1.00
C 0.0282571417 0.7641190094 0.7086849582 0.01 1.00
C 0.0612687247 0.7993586317 0.6974142114 0.01 1.00
C 0.0809826391 0.8344557278 0.7185346108 0.01 1.00
C 0.0658547945 0.8339925174 0.7512687798 0.01 1.00
H -0.0282288620 0.7373240691 0.7964742752 0.01 1.00
H -0.0592417313 0.7386424372 0.8512354037 0.01 1.00
H -0.0093375333 0.7385355425 0.7488186175 0.01 1.00
H 0.0148675438 0.7371459113 0.6929794175 0.01 1.00
H 0.0699652805 0.8010333155 0.6727410765 0.01 1.00
H 0.1077963496 0.8609656155 0.7095425150 0.01 1.00
H 0.0756948639 0.8595047212 0.7667538059 0.01 1.00
C 0.1838446878 0.8636379833 0.8521909670 0.01 1.00
C 0.1512612160 0.8985569214 0.8644417788 0.01 1.00
C 0.1993556820 0.8637448780 0.8196773126 0.01 1.00
C 0.1349949310 0.8984500267 0.8994791004 0.01 1.00
C 0.1531370033 0.8634241938 0.9211385356 0.01 1.00
C 0.1384953685 0.8641368252 0.9537501964 0.01 1.00
C 0.1054837854 0.8993408160 0.9650209433 0.01 1.00
C 0.0857684206 0.9344379120 0.9438760422 0.01 1.00
C 0.1008962652 0.9340103332 0.9111418732 0.01 1.00
H 0.1949799218 0.8373418849 0.8659363778 0.01 1.00
H 0.2260339129 0.8386246214 0.8111752493 0.01 1.00
H 0.1760900434 0.8385177267 0.9136165371 0.01 1.00
H 0.1519260881 0.8371637271 0.9694557371 0.01 1.00
H 0.0968269011 0.9010154997 0.9896695765 0.01 1.00
H 0.0589547101 0.9609477998 0.9528681380 0.01 1.00
H 0.0910576462 0.9595225370 0.8956813487 0.01 1.00
C 0.3505113545 0.8335293070 0.8521909670 0.01 1.00
C 0.3179278827 0.7986103688 0.8644417788 0.01 1.00
C 0.3660223487 0.8334224123 0.8196773126 0.01 1.00
C 0.3016615976 0.7986816319 0.8994791004 0.01 1.00
C 0.3198036700 0.8337074648 0.9211385356 0.01 1.00
C 0.3051620351 0.8329948334 0.9537501964 0.01 1.00
C 0.2721504520 0.7977908427 0.9650209433 0.01 1.00
C 0.2524350873 0.7626937467 0.9438760422 0.01 1.00
C 0.2675629319 0.7631569571 0.9111418732 0.01 1.00
H 0.3616465884 0.8598254053 0.8659363778 0.01 1.00
H 0.3927005795 0.8585070372 0.8111752493 0.01 1.00
H 0.3427567100 0.8586139319 0.9136165371 0.01 1.00
H 0.3185927548 0.8600035632 0.9694557371 0.01 1.00
H 0.2634935677 0.7961161589 0.9896695765 0.01 1.00
H 0.2256213768 0.7361838589 0.9528681380 0.01 1.00
H 0.2577243129 0.7376447533 0.8956813487 0.01 1.00
C 0.4829078223 0.9335114912 0.8102441876 0.01 1.00
C 0.5155309655 0.8985925530 0.7979688742 0.01 1.00
C 0.4673968281 0.9334045965 0.8427578420 0.01 1.00
C 0.5317987009 0.8986994477 0.7629560542 0.01 1.00
C 0.5136140564 0.9337252806 0.7412721174 0.01 1.00
C 0.5282571417 0.9330126492 0.7086849582 0.01 1.00
C 0.5612687247 0.8978086585 0.6974142114 0.01 1.00
C 0.5809826391 0.8626759309 0.7185346108 0.01 1.00
C 0.5658547945 0.8631391413 0.7512687798 0.01 1.00
H 0.4717711380 0.9598075895 0.7964742752 0.01 1.00
H 0.4407582687 0.9585248530 0.8512354037 0.01 1.00
H 0.4906624667 0.9585961162 0.7488186175 0.01 1.00
H 0.5148675438 0.9599857474 0.6929794175 0.01 1.00
H 0.5699652805 0.8960983431 0.6727410765 0.01 1.00
H 0.6077963496 0.8362016747 0.7095425150 0.01 1.00
H 0.5756948639 0.8376269375 0.7667538059 0.01 1.00
C 0.3162411556 0.7636201675 0.8102441876 0.01 1.00
C 0.3488642989 0.7985391056 0.7979688742 0.01 1.00
C 0.3007301614 0.7637270622 0.8427578420 0.01 1.00
C 0.3651320343 0.7984678425 0.7629560542 0.01 1.00
C 0.3469473898 0.7634420096 0.7412721174 0.01 1.00
C 0.3615904750 0.7641190094 0.7086849582 0.01 1.00
C 0.3946020581 0.7993586317 0.6974142114 0.01 1.00
C 0.4143159724 0.8344557278 0.7185346108 0.01 1.00
C 0.3991881278 0.8339925174 0.7512687798 0.01 1.00
H 0.3051044713 0.7373240691 0.7964742752 0.01 1.00
H 0.2740916020 0.7386424372 0.8512354037 0.01 1.00
H 0.3239958001 0.7385355425 0.7488186175 0.01 1.00
H 0.3482008771 0.7371459113 0.6929794175 0.01 1.00
H 0.4032986138 0.8010333155 0.6727410765 0.01 1.00
H 0.4411296830 0.8609656155 0.7095425150 0.01 1.00
H 0.4090281973 0.8595047212 0.7667538059 0.01 1.00
C 0.5171780211 0.8636379833 0.8521909670 0.01 1.00
C 0.4845945493 0.8985569214 0.8644417788 0.01 1.00
C 0.5326890153 0.8637448780 0.8196773126 0.01 1.00
C 0.4683282643 0.8984500267 0.8994791004 0.01 1.00
C 0.4864703366 0.8634241938 0.9211385356 0.01 1.00
C 0.4718287018 0.8641368252 0.9537501964 0.01 1.00
C 0.4388171187 0.8993408160 0.9650209433 0.01 1.00
C 0.4191017540 0.9344379120 0.9438760422 0.01 1.00
C 0.4342295986 0.9340103332 0.9111418732 0.01 1.00
H 0.5283132551 0.8373418849 0.8659363778 0.01 1.00
H 0.5593672462 0.8386246214 0.8111752493 0.01 1.00
H 0.5094233767 0.8385177267 0.9136165371 0.01 1.00
H 0.4852594214 0.8371637271 0.9694557371 0.01 1.00
H 0.4301602344 0.9010154997 0.9896695765 0.01 1.00
H 0.3922880434 0.9609477998 0.9528681380 0.01 1.00
H 0.4243909795 0.9595225370 0.8956813487 0.01 1.00
C 0.6838446878 0.8335293070 0.8521909670 0.01 1.00
C 0.6512612160 0.7986103688 0.8644417788 0.01 1.00
C 0.6993556820 0.8334224123 0.8196773126 0.01 1.00
C 0.6349949310 0.7986816319 0.8994791004 0.01 1.00
C 0.6531370033 0.8337074648 0.9211385356 0.01 1.00
C 0.6384953685 0.8329948334 0.9537501964 0.01 1.00
C 0.6054837854 0.7977908427 0.9650209433 0.01 1.00
C 0.5857684206 0.7626937467 0.9438760422 0.01 1.00
C 0.6008962652 0.7631569571 0.9111418732 0.01 1.00
H 0.6949799218 0.8598254053 0.8659363778 0.01 1.00
H 0.7260339129 0.8585070372 0.8111752493 0.01 1.00
H 0.6760900434 0.8586139319 0.9136165371 0.01 1.00
H 0.6519260881 0.8600035632 0.9694557371 0.01 1.00
H 0.5968269011 0.7961161589 0.9896695765 0.01 1.00
H 0.5589547101 0.7361838589 0.9528681380 0.01 1.00
H 0.5910576462 0.7376447533 0.8956813487 0.01 1.00
C 0.8162411556 0.9335114912 0.8102441876 0.01 1.00
C 0.8488642989 0.8985925530 0.7979688742 0.01 1.00
C 0.8007301614 0.9334045965 0.8427578420 0.01 1.00
C 0.8651320343 0.8986994477 0.7629560542 0.01 1.00
C 0.8469473898 0.9337252806 0.7412721174 0.01 1.00
C 0.8615904750 0.9330126492 0.7086849582 0.01 1.00
C 0.8946020581 0.8978086585 0.6974142114 0.01 1.00
C 0.9143159724 0.8626759309 0.7185346108 0.01 1.00
C 0.8991881278 0.8631391413 0.7512687798 0.01 1.00
H 0.8051044713 0.9598075895 0.7964742752 0.01 1.00
H 0.7740916020 0.9585248530 0.8512354037 0.01 1.00
H 0.8239958001 0.9585961162 0.7488186175 0.01 1.00
H 0.8482008771 0.9599857474 0.6929794175 0.01 1.00
H 0.9032986138 0.8960983431 0.6727410765 0.01 1.00
H 0.9411296830 0.8362016747 0.7095425150 0.01 1.00
H 0.9090281973 0.8376269375 0.7667538059 0.01 1.00
C 0.6495744890 0.7636201675 0.8102441876 0.01 1.00
C 0.6821976322 0.7985391056 0.7979688742 0.01 1.00
C 0.6340634948 0.7637270622 0.8427578420 0.01 1.00
C 0.6984653676 0.7984678425 0.7629560542 0.01 1.00
C 0.6802807231 0.7634420096 0.7412721174 0.01 1.00
C 0.6949238083 0.7641190094 0.7086849582 0.01 1.00
C 0.7279353914 0.7993586317 0.6974142114 0.01 1.00
C 0.7476493058 0.8344557278 0.7185346108 0.01 1.00
C 0.7325214612 0.8339925174 0.7512687798 0.01 1.00
H 0.6384378046 0.7373240691 0.7964742752 0.01 1.00
H 0.6074249353 0.7386424372 0.8512354037 0.01 1.00
H 0.6573291334 0.7385355425 0.7488186175 0.01 1.00
H 0.6815342105 0.7371459113 0.6929794175 0.01 1.00
H 0.7366319471 0.8010333155 0.6727410765 0.01 1.00
H 0.7744630163 0.8609656155 0.7095425150 0.01 1.00
H 0.7423615306 0.8595047212 0.7667538059 0.01 1.00
C 0.8505113545 0.8636379833 0.8521909670 0.01 1.00
C 0.8179278827 0.8985569214 0.8644417788 0.01 1.00
C 0.8660223487 0.8637448780 0.8196773126 0.01 1.00
C 0.8016615976 0.8984500267 0.8994791004 0.01 1.00
C 0.8198036700 0.8634241938 0.9211385356 0.01 1.00
C 0.8051620351 0.8641368252 0.9537501964 0.01 1.00
C 0.7721504520 0.8993408160 0.9650209433 0.01 1.00
C 0.7524350873 0.9344379120 0.9438760422 0.01 1.00
C 0.7675629319 0.9340103332 0.9111418732 0.01 1.00
H 0.8616465884 0.8373418849 0.8659363778 0.01 1.00
H 0.8927005795 0.8386246214 0.8111752493 0.01 1.00
H 0.8427567100 0.8385177267 0.9136165371 0.01 1.00
H 0.8185927548 0.8371637271 0.9694557371 0.01 1.00
H 0.7634935677 0.9010154997 0.9896695765 0.01 1.00
H 0.7256213768 0.9609477998 0.9528681380 0.01 1.00
H 0.7577243129 0.9595225370 0.8956813487 0.01 1.00
C 0.4682149267 0.5381792268 0.4918700918 0.01 1.00
C 0.5310447013 0.4562978799 0.5036063695 0.01 1.00
C 0.4704753753 0.5186531267 0.5231096618 0.01 1.00
C 0.5288268248 0.4758239800 0.4723913011 0.01 1.00
C 0.4419382332 0.5386068056 0.5488363664 0.01 1.00
C 0.5573610662 0.4559059327 0.4466155932 0.01 1.00
C 0.4441798269 0.5190094424 0.5797574153 0.01 1.00
C 0.5551223732 0.4755032959 0.4157435476 0.01 1.00
C 0.4152150015 0.5388562266 0.6059006476 0.01 1.00
C 0.5840020543 0.4555852485 0.3895513121 0.01 1.00
C 0.4183090612 0.5186174951 0.6359396380 0.01 1.00
C 0.5808668727 0.4757883485 0.3595123216 0.01 1.00
C 0.4499508436 0.4772492428 0.6418200276 0.01 1.00
C 0.5492676626 0.5171922323 0.3536564336 0.01 1.00
C 0.4785822602 0.4571886692 0.6176859285 0.01 1.00
C 0.5206773678 0.5373240691 0.3777905328 0.01 1.00
C 0.4767349912 0.4769641903 0.5857848147 0.01 1.00
C 0.5225657585 0.5175485480 0.4096916466 0.01 1.00
C 0.5049382965 0.4569036166 0.5606706506 0.01 1.00
C 0.4943213315 0.5375378585 0.4348058107 0.01 1.00
C 0.5028675028 0.4763584536 0.5291615628 0.01 1.00
C 0.4963935756 0.5180830216 0.4663394001 0.01 1.00
H 0.4436450719 0.5697131659 0.4873617931 0.01 1.00
H 0.5555323124 0.4246570461 0.5081146682 0.01 1.00
H 0.4174888431 0.5702476394 0.5442790645 0.01 1.00
H 0.5818119067 0.4242650989 0.4511973968 0.01 1.00
H 0.3905643534 0.5704614288 0.6014168505 0.01 1.00
H 0.6086130309 0.4239800463 0.3940596108 0.01 1.00
H 0.3964174359 0.5338678069 0.6558349563 0.01 1.00
H 0.6027996199 0.4605380367 0.3396170034 0.01 1.00
H 0.4509198732 0.4615713522 0.6658316187 0.01 1.00
H 0.5482575112 0.5328701229 0.3296448426 0.01 1.00
H 0.5032769308 0.4256903617 0.6222187288 0.01 1.00
H 0.4959797965 0.5687511135 0.3732087292 0.01 1.00
H 0.5292377032 0.4252627828 0.5654729688 0.01 1.00
H 0.4699837037 0.5692143239 0.4300524957 0.01 1.00
